# Supplementary material for: Differential conformational expansion of NUP98-HOXA9 oncoprotein from nanosized assemblies to macrophases
Source: Nat Commun. 2025 Nov 18;16:10117. doi: 10.1038/s41467-025-66327-1 (PMC12627784; doi:10.1038/s41467-025-66327-1)
Supplement: Supplementary file 4 — SourceData [file 41467_2025_66327_MOESM4_ESM.xlsx]

## Sheet: Fig 1b
Figure 1b
Residue	DEPICTER	NetsutfP
1	0.588	0.99506
2	0.627	0.99239
3	0.639	0.99035
4	0.627	0.98394
5	0.632	0.98249
6	0.652	0.97872
7	0.652	0.96682
8	0.774	0.97669
9	0.796	0.98744
10	0.767	0.9884
11	0.738	0.98815
12	0.735	0.98652
13	0.736	0.99215
14	0.718	0.99581
15	0.711	0.99684
16	0.726	0.99688
17	0.696	0.99573
18	0.676	0.99458
19	0.676	0.99611
20	0.66	0.99557
21	0.701	0.99566
22	0.731	0.99521
23	0.731	0.99364
24	0.774	0.99267
25	0.801	0.99353
26	0.833	0.99461
27	0.833	0.99529
28	0.833	0.99403
29	0.889	0.99395
30	0.882	0.99246
31	0.907	0.99507
32	0.907	0.99569
33	0.907	0.99671
34	0.865	0.99537
35	0.826	0.99397
36	0.826	0.99609
37	0.836	0.9957
38	0.819	0.99515
39	0.769	0.99328
40	0.769	0.99353
41	0.799	0.99577
42	0.784	0.99577
43	0.836	0.99571
44	0.836	0.99467
45	0.814	0.99478
46	0.789	0.99783
47	0.789	0.99734
48	0.789	0.99667
49	0.789	0.99586
50	0.789	0.99516
51	0.676	0.99569
52	0.689	0.99581
53	0.689	0.99424
54	0.647	0.99212
55	0.63	0.99389
56	0.63	0.99571
57	0.657	0.99558
58	0.657	0.99454
59	0.664	0.99416
60	0.701	0.98997
61	0.682	0.98332
62	0.669	0.99095
63	0.696	0.99481
64	0.696	0.99398
65	0.654	0.99176
66	0.637	0.99142
67	0.637	0.9929
68	0.637	0.99195
69	0.632	0.9925
70	0.632	0.99409
71	0.657	0.99316
72	0.671	0.99454
73	0.671	0.99355
74	0.659	0.99335
75	0.659	0.99536
76	0.628	0.99479
77	0.645	0.99396
78	0.625	0.99102
79	0.645	0.99083
80	0.64	0.98704
81	0.633	0.98654
82	0.642	0.98897
83	0.684	0.98737
84	0.667	0.99142
85	0.652	0.99443
86	0.723	0.9937
87	0.733	0.99219
88	0.711	0.98927
89	0.736	0.99313
90	0.75	0.993
91	0.772	0.99124
92	0.762	0.9894
93	0.775	0.98216
94	0.736	0.98304
95	0.706	0.98721
96	0.731	0.99178
97	0.743	0.98959
98	0.743	0.98747
99	0.731	0.99086
100	0.757	0.98647
101	0.769	0.99161
102	0.799	0.98818
103	0.77	0.98414
104	0.75	0.98287
105	0.75	0.98768
106	0.774	0.99105
107	0.812	0.99284
108	0.826	0.99298
109	0.826	0.99114
110	0.826	0.98331
111	0.826	0.98209
112	0.872	0.98409
113	0.841	0.98669
114	0.841	0.99024
115	0.892	0.98509
116	0.905	0.97495
117	0.905	0.97896
118	0.905	0.98854
119	0.892	0.99173
120	0.872	0.99209
121	0.872	0.99503
122	0.872	0.99389
123	0.855	0.98987
124	0.851	0.99552
125	0.885	0.9934
126	0.885	0.99351
127	0.885	0.99055
128	0.885	0.99368
129	0.885	0.99433
130	0.855	0.99217
131	0.885	0.98968
132	0.851	0.98639
133	0.851	0.98937
134	0.851	0.99394
135	0.851	0.99432
136	0.851	0.9945
137	0.885	0.99489
138	0.885	0.99223
139	0.885	0.99487
140	0.885	0.9973
141	0.855	0.99531
142	0.855	0.99189
143	0.885	0.99422
144	0.885	0.99754
145	0.885	0.99671
146	0.934	0.99438
147	0.934	0.99689
148	0.897	0.99443
149	0.897	0.99171
150	0.897	0.98826
151	0.897	0.99078
152	0.934	0.99324
153	0.934	0.99444
154	0.934	0.99398
155	0.934	0.99404
156	0.934	0.99387
157	0.934	0.99267
158	0.934	0.99513
159	0.934	0.99427
160	0.934	0.9946
161	0.934	0.99605
162	0.934	0.99597
163	0.934	0.99594
164	0.934	0.99628
165	0.934	0.99636
166	0.934	0.99728
167	0.912	0.99738
168	0.9	0.99687
169	0.84	0.99626
170	0.775	0.99495
171	0.765	0.99191
172	0.74	0.9894
173	0.76	0.98883
174	0.74	0.99153
175	0.731	0.99647
176	0.774	0.99707
177	0.801	0.99591
178	0.816	0.99531
179	0.718	0.9949
180	0.711	0.9944
181	0.711	0.99435
182	0.706	0.99283
183	0.698	0.98954
184	0.698	0.98733
185	0.698	0.98412
186	0.698	0.98461
187	0.671	0.98858
188	0.686	0.9901
189	0.686	0.99271
190	0.686	0.99015
191	0.74	0.9856
192	0.723	0.98741
193	0.723	0.98741
194	0.703	0.98303
195	0.686	0.98483
196	0.686	0.98482
197	0.686	0.985
198	0.698	0.98795
199	0.698	0.98945
200	0.706	0.99193
201	0.706	0.9861
202	0.694	0.96989
203	0.709	0.97771
204	0.701	0.98519
205	0.758	0.9875
206	0.772	0.99304
207	0.799	0.99252
208	0.821	0.99056
209	0.76	0.9891
210	0.75	0.98939
211	0.75	0.9927
212	0.75	0.99068
213	0.75	0.99347
214	0.821	0.99285
215	0.853	0.99117
216	0.853	0.98887
217	0.853	0.99181
218	0.853	0.99127
219	0.821	0.99041
220	0.821	0.99266
221	0.821	0.99433
222	0.853	0.99334
223	0.853	0.99093
224	0.836	0.98996
225	0.777	0.98319
226	0.787	0.98231
227	0.853	0.97897
228	0.853	0.9725
229	0.806	0.95393
230	0.75	0.93235
231	0.76	0.95194
232	0.921	0.96672
233	1	0.94737
234	0.789	0.96552
235	0.799	0.97183
236	0.799	0.9855
237	0.799	0.98576
238	0.784	0.98427
239	0.784	0.9847
240	0.704	0.98527
241	0.693	0.98349
242	0.752	0.98356
243	0.765	0.98472
244	0.74	0.97928
245	0.775	0.97717
246	0.769	0.98189
247	0.769	0.97886
248	0.769	0.98624
249	0.775	0.98979
250	0.74	0.99191
251	0.765	0.98893
252	0.765	0.99015
253	0.765	0.98871
254	0.765	0.98678
255	0.75	0.9947
256	0.701	0.99395
257	0.681	0.99142
258	0.733	0.99325
259	0.733	0.99185
260	0.709	0.99295
261	0.709	0.99214
262	0.758	0.99151
263	0.698	0.9855
264	0.698	0.98564
265	0.698	0.98441
266	0.709	0.98532
267	0.726	0.98548
268	0.742	0.98611
269	0.765	0.98961
270	0.75	0.9896
271	0.75	0.99124
272	0.75	0.98315
273	0.75	0.98614
274	0.693	0.98868
275	0.709	0.98045
276	0.706	0.98108
277	0.698	0.98595
278	0.698	0.99006
279	0.742	0.98876
280	0.742	0.98624
281	0.706	0.98759
282	0.709	0.99023
283	0.709	0.98619
284	0.709	0.98721
285	0.699	0.98262
286	0.699	0.98437
287	0.694	0.9804
288	0.706	0.97406
289	0.706	0.98078
290	0.706	0.982
291	0.698	0.97787
292	0.671	0.97104
293	0.657	0.95735
294	0.637	0.94278
295	0.632	0.9393
296	0.632	0.95526
297	0.652	0.96827
298	0.66	0.96402
299	0.632	0.96582
300	0.632	0.97197
301	0.632	0.95365
302	0.623	0.96518
303	0.611	0.97136
304	0.611	0.97294
305	0.611	0.97625
306	0.611	0.9722
307	0.623	0.96482
308	0.632	0.95408
309	0.633	0.92929
310	0.633	0.93219
311	0.633	0.95799
312	0.632	0.97814
313	0.632	0.97677
314	0.632	0.9597
315	0.66	0.93999
316	0.66	0.94284
317	0.672	0.96035
318	0.698	0.96913
319	0.686	0.97747
320	0.686	0.98247
321	0.698	0.97984
322	0.698	0.97701
323	0.698	0.96847
324	0.709	0.96973
325	0.709	0.98093
326	0.75	0.97198
327	0.735	0.96779
328	0.75	0.97673
329	0.731	0.98163
330	0.745	0.98539
331	0.745	0.97863
332	0.745	0.97783
333	0.706	0.98502
334	0.706	0.97979
335	0.706	0.97503
336	0.709	0.97212
337	0.718	0.98037
338	0.706	0.98403
339	0.723	0.98658
340	0.745	0.9903
341	0.725	0.99007
342	0.736	0.99262
343	0.758	0.9889
344	0.735	0.99441
345	0.733	0.99515
346	0.733	0.99386
347	0.728	0.98817
348	0.728	0.97727
349	0.728	0.98518
350	0.728	0.99173
351	0.733	0.99034
352	0.733	0.98498
353	0.748	0.98799
354	0.748	0.99145
355	0.757	0.99123
356	0.758	0.99367
357	0.748	0.99423
358	0.733	0.99368
359	0.733	0.99323
360	0.698	0.99318
361	0.698	0.99286
362	0.698	0.99299
363	0.728	0.99109
364	0.733	0.99219
365	0.733	0.99189
366	0.725	0.99428
367	0.708	0.99458
368	0.708	0.99225
369	0.708	0.99205
370	0.708	0.99215
371	0.716	0.99269
372	0.72	0.99378
373	0.736	0.99136
374	0.745	0.99242
375	0.745	0.98934
376	0.708	0.9809
377	0.699	0.97412
378	0.699	0.98767
379	0.708	0.99379
380	0.713	0.99376
381	0.752	0.99265
382	0.767	0.98897
383	0.767	0.98328
384	0.777	0.9863
385	0.789	0.98557
386	0.789	0.99107
387	0.789	0.9921
388	0.789	0.99258
389	0.772	0.99167
390	0.743	0.99199
391	0.743	0.99243
392	0.738	0.9919
393	0.785	0.99163
394	0.804	0.98657
395	0.777	0.99215
396	0.785	0.99231
397	0.811	0.98994
398	0.78	0.99166
399	0.78	0.98983
400	0.772	0.98852
401	0.802	0.98365
402	0.794	0.98529
403	0.794	0.98558
404	0.792	0.98505
405	0.78	0.97464
406	0.774	0.96764
407	0.774	0.97256
408	0.774	0.97817
409	0.76	0.98765
410	0.74	0.98954
411	0.748	0.98787
412	0.748	0.98841
413	0.748	0.98335
414	0.748	0.98253
415	0.764	0.98263
416	0.764	0.98634
417	0.769	0.98549
418	0.765	0.98728
419	0.76	0.98961
420	0.882	0.99036
421	0.912	0.9904
422	0.905	0.99029
423	0.905	0.99016
424	0.787	0.9922
425	0.758	0.99197
426	0.758	0.99226
427	0.765	0.99419
428	0.765	0.99406
429	0.765	0.99539
430	0.77	0.99602
431	0.765	0.99573
432	0.765	0.99542
433	0.758	0.99544
434	0.77	0.99513
435	0.77	0.99324
436	0.782	0.99167
437	0.76	0.98713
438	0.742	0.98143
439	0.747	0.97635
440	0.736	0.9518
441	0.72	0.93641
442	0.72	0.88897
443	0.72	0.82465
444	0.713	0.77962
445	0.713	0.72326
446	0.696	0.74219
447	0.696	0.69764
448	0.689	0.62554
449	0.674	0.65484
450	0.66	0.58523
451	0.639	0.58539
452	0.639	0.58584
453	0.639	0.67762
454	0.633	0.72439
455	0.622	0.79718
456	0.608	0.79255
457	0.605	0.82697
458	0.583	0.82631
459	0.583	0.76619
460	0.578	0.75022
461	0.578	0.55184
462	0.574	0.40353
463	0.064	0.20807
464	0.064	0.11486
465	0.046	0.07516
466	0.042	0.05901
467	0.041	0.03637
468	0.029	0.01971
469	0.017	0.01614
470	0.027	0.01525
471	0.015	0.01207
472	0.015	0.00503
473	0.012	0.00345
474	0.012	0.00409
475	0.008	0.00458
476	0.007	0.00385
477	0.003	0.00401
478	0.002	0.00384
479	0	0.00331
480	0	0.0041
481	0	0.00361
482	0	0.00419
483	0	0.00291
484	0	0.00339
485	0	0.00477
486	0	0.00517
487	0	0.00381
488	0	0.00446
489	0	0.00257
490	0.002	0.00188
491	0	0.00198
492	0	0.00171
493	0.002	0.00476
494	0.002	0.00253
495	0	0.00147
496	0	0.00437
497	0	0.00353
498	0.002	0.00387
499	0.002	0.00497
500	0.01	0.00753
501	0.01	0.00743
502	0.01	0.00819
503	0.01	0.01214
504	0.012	0.01257
505	0.01	0.00842
506	0.012	0.00533
507	0.015	0.01218
508	0.032	0.0122
509	0.035	0.02659
510	0.046	0.04909
511	0.051	0.07945
512	0.054	0.09962
513	0.052	0.09442
514	0.569	0.13988
515	0.056	0.18491
516	0.066	0.21002
517	0.068	0.32652
518	0.573	0.48125
519	0.068	0.64444
520	0.593	0.72333
521	0.652	0.83562
522	0.696	0.85691
523	0.787	0.90188
524	0.791	0.88274

## Sheet: Fig 1c
Figure 1c
Residue	hydrophobicity	FCR	Net charge
12	0.62476	0.04167	0.04167
13	0.62476	0.04167	0.04167
14	0.63517	0.04167	0.04167
15	0.63456	0.04167	0.04167
16	0.62966	0.04167	0.04167
17	0.61985	0.04167	0.04167
18	0.61985	0.04167	0.04167
19	0.62782	0	0
20	0.63762	0	0
21	0.62721	0	0
22	0.62782	0	0
23	0.62782	0	0
24	0.62071	0	0
25	0.6103	0	0
26	0.6103	0	0
27	0.61152	0	0
28	0.62194	0	0
29	0.62132	0	0
30	0.62194	0	0
31	0.62255	0	0
32	0.61336	0	0
33	0.62378	0	0
34	0.62316	0	0
35	0.62316	0	0
36	0.62316	0	0
37	0.62316	0	0
38	0.61336	0	0
39	0.61397	0	0
40	0.61458	0	0
41	0.61397	0	0
42	0.61949	0	0
43	0.6299	0	0
44	0.61949	0	0
45	0.6201	0	0
46	0.6201	0	0
47	0.61887	0	0
48	0.61887	0	0
49	0.61091	0.04167	0.04167
50	0.61863	0.04167	0.04167
51	0.6174	0.04167	0.04167
52	0.60699	0.04167	0.04167
53	0.61311	0.04167	0.04167
54	0.62292	0.04167	0.04167
55	0.62231	0.04167	0.04167
56	0.62169	0.04167	0.04167
57	0.61189	0.04167	0.04167
58	0.6125	0.04167	0.04167
59	0.62231	0.04167	0.04167
60	0.62231	0.04167	0.04167
61	0.62108	0.04167	0.04167
62	0.62819	0.04167	0.04167
63	0.6288	0.04167	0.04167
64	0.62941	0.04167	0.04167
65	0.63003	0.04167	0.04167
66	0.62451	0.04167	0.04167
67	0.61471	0.04167	0.04167
68	0.61532	0.04167	0.04167
69	0.61471	0.04167	0.04167
70	0.62451	0.04167	0.04167
71	0.62512	0.04167	0.04167
72	0.63493	0.04167	0.04167
73	0.64289	0	0
74	0.63579	0	0
75	0.6364	0	0
76	0.63701	0	0
77	0.63088	0	0
78	0.62108	0	0
79	0.62231	0	0
80	0.62231	0	0
81	0.62231	0	0
82	0.62782	0	0
83	0.62782	0	0
84	0.62721	0	0
85	0.62843	0	0
86	0.62194	0	0
87	0.62132	0	0
88	0.62132	0	0
89	0.62071	0	0
90	0.62071	0	0
91	0.62071	0	0
92	0.62623	0	0
93	0.63664	0	0
94	0.62684	0	0
95	0.62745	0	0
96	0.61642	0	0
97	0.61704	0	0
98	0.61704	0	0
99	0.61765	0	0
100	0.62745	0	0
101	0.62868	0	0
102	0.62745	0	0
103	0.62684	0	0
104	0.61826	0.04167	0.04167
105	0.62537	0.04167	0.04167
106	0.61985	0.04167	0.04167
107	0.60944	0.04167	0.04167
108	0.61985	0.04167	0.04167
109	0.61924	0.04167	0.04167
110	0.61863	0.04167	0.04167
111	0.62843	0.04167	0.04167
112	0.62782	0.04167	0.04167
113	0.62843	0.04167	0.04167
114	0.62843	0.04167	0.04167
115	0.62843	0.04167	0.04167
116	0.62292	0.04167	0.04167
117	0.61311	0.04167	0.04167
118	0.6125	0.04167	0.04167
119	0.61189	0.04167	0.04167
120	0.61863	0.04167	0.04167
121	0.62843	0.04167	0.04167
122	0.62782	0.04167	0.04167
123	0.62721	0.04167	0.04167
124	0.6174	0.04167	0.04167
125	0.61679	0.04167	0.04167
126	0.61802	0.04167	0.04167
127	0.61802	0.04167	0.04167
128	0.62659	0	0
129	0.61949	0	0
130	0.62659	0	0
131	0.63701	0	0
132	0.62659	0	0
133	0.62721	0	0
134	0.62721	0	0
135	0.6174	0	0
136	0.6174	0	0
137	0.6174	0	0
138	0.62292	0	0
139	0.63272	0	0
140	0.63211	0	0
141	0.63922	0	0
142	0.63983	0	0
143	0.64044	0	0
144	0.64473	0	0
145	0.63493	0	0
146	0.63615	0	0
147	0.63677	0	0
148	0.63615	0	0
149	0.64326	0	0
150	0.64204	0	0
151	0.64204	0	0
152	0.64081	0	0
153	0.644	0	0
154	0.63628	0	0
155	0.62708	0	0
156	0.62708	0	0
157	0.62708	0	0
158	0.62708	0	0
159	0.62708	0	0
160	0.62708	0	0
161	0.6326	0	0
162	0.63689	0	0
163	0.62647	0	0
164	0.62708	0	0
165	0.61998	0	0
166	0.62708	0	0
167	0.6277	0	0
168	0.61789	0	0
169	0.61789	0	0
170	0.61728	0	0
171	0.61728	0	0
172	0.61789	0	0
173	0.61017	0	0
174	0.61691	0	0
175	0.62672	0	0
176	0.62794	0	0
177	0.62476	0	0
178	0.62537	0	0
179	0.62476	0	0
180	0.62537	0	0
181	0.62537	0	0
182	0.62537	0	0
183	0.62476	0	0
184	0.63517	0	0
185	0.63027	0	0
186	0.63333	0	0
187	0.63333	0	0
188	0.63211	0	0
189	0.63211	0	0
190	0.61642	0.04167	0.04167
191	0.61581	0.04167	0.04167
192	0.61642	0.04167	0.04167
193	0.62623	0.04167	0.04167
194	0.62561	0.04167	0.04167
195	0.625	0.04167	0.04167
196	0.625	0.04167	0.04167
197	0.62561	0.04167	0.04167
198	0.6201	0.04167	0.04167
199	0.60968	0.04167	0.04167
200	0.61949	0.04167	0.04167
201	0.61887	0.04167	0.04167
202	0.61887	0.04167	0.04167
203	0.61887	0.04167	0.04167
204	0.62598	0.04167	0.04167
205	0.62537	0.04167	0.04167
206	0.62476	0.04167	0.04167
207	0.63088	0.04167	0.04167
208	0.63088	0.04167	0.04167
209	0.62966	0.04167	0.04167
210	0.61556	0.04167	0.04167
211	0.61495	0.04167	0.04167
212	0.61618	0.04167	0.04167
213	0.61495	0.04167	0.04167
214	0.62231	0	0
215	0.62231	0	0
216	0.62169	0	0
217	0.61189	0	0
218	0.61802	0	0
219	0.62782	0	0
220	0.62782	0	0
221	0.61924	0.04167	0.04167
222	0.62635	0.04167	0.04167
223	0.63677	0.04167	0.04167
224	0.62635	0.04167	0.04167
225	0.62574	0.04167	0.04167
226	0.62635	0.04167	0.04167
227	0.62635	0.04167	0.04167
228	0.61924	0.04167	0.04167
229	0.61985	0.04167	0.04167
230	0.61924	0.04167	0.04167
231	0.61373	0.04167	0.04167
232	0.60392	0.04167	0.04167
233	0.60392	0.04167	0.04167
234	0.61495	0.04167	0.04167
235	0.61618	0.04167	0.04167
236	0.62598	0.04167	0.04167
237	0.62659	0.04167	0.04167
238	0.62782	0.04167	0.04167
239	0.62782	0.04167	0.04167
240	0.62782	0.04167	0.04167
241	0.62782	0.04167	0.04167
242	0.62721	0.04167	0.04167
243	0.61679	0.04167	0.04167
244	0.61556	0.04167	0.04167
245	0.63125	0	0
246	0.62414	0	0
247	0.61434	0	0
248	0.61495	0	0
249	0.61618	0	0
250	0.61924	0	0
251	0.61863	0	0
252	0.62414	0	0
253	0.63395	0	0
254	0.63456	0	0
255	0.63775	0	0
256	0.63775	0	0
257	0.63713	0	0
258	0.62794	0	0
259	0.62794	0	0
260	0.61691	0	0
261	0.62463	0	0
262	0.62402	0	0
263	0.62341	0	0
264	0.62892	0	0
265	0.63873	0	0
266	0.63321	0	0
267	0.63382	0	0
268	0.63566	0	0
269	0.62856	0	0
270	0.62856	0	0
271	0.62856	0	0
272	0.62856	0	0
273	0.62856	0	0
274	0.62427	0	0
275	0.62488	0	0
276	0.61998	0	0
277	0.61998	0	0
278	0.61998	0	0
279	0.61679	0	0
280	0.61618	0	0
281	0.6174	0	0
282	0.61618	0	0
283	0.62169	0	0
284	0.63272	0	0
285	0.625	0	0
286	0.62439	0	0
287	0.625	0	0
288	0.61949	0	0
289	0.60968	0	0
290	0.60968	0	0
291	0.61949	0	0
292	0.61826	0	0
293	0.61887	0	0
294	0.62206	0	0
295	0.62145	0	0
296	0.62145	0	0
297	0.62145	0	0
298	0.62757	0	0
299	0.63738	0	0
300	0.63615	0	0
301	0.62635	0	0
302	0.62696	0	0
303	0.61838	0.04167	0.04167
304	0.62451	0.04167	0.04167
305	0.62451	0.04167	0.04167
306	0.62512	0.04167	0.04167
307	0.62941	0.04167	0.04167
308	0.619	0.04167	0.04167
309	0.61961	0.04167	0.04167
310	0.62083	0.04167	0.04167
311	0.62083	0.04167	0.04167
312	0.62083	0.04167	0.04167
313	0.62083	0.04167	0.04167
314	0.62206	0.04167	0.04167
315	0.61936	0.04167	0.04167
316	0.61998	0.04167	0.04167
317	0.62917	0.04167	0.04167
318	0.62537	0.04167	0.04167
319	0.62598	0.04167	0.04167
320	0.62598	0.04167	0.04167
321	0.62598	0.04167	0.04167
322	0.61985	0.04167	0.04167
323	0.60944	0.04167	0.04167
324	0.61556	0.04167	0.04167
325	0.62537	0.04167	0.04167
326	0.62476	0.04167	0.04167
327	0.64314	0	0
328	0.63701	0	0
329	0.63701	0	0
330	0.63701	0	0
331	0.62721	0	0
332	0.62782	0	0
333	0.62721	0	0
334	0.62721	0	0
335	0.62721	0	0
336	0.63211	0	0
337	0.64191	0	0
338	0.64069	0	0
339	0.63358	0	0
340	0.625	0.04167	0.04167
341	0.62231	0.04167	0.04167
342	0.62353	0.04167	0.04167
343	0.63064	0.04167	0.04167
344	0.63003	0.04167	0.04167
345	0.63003	0.04167	0.04167
346	0.63615	0.04167	0.04167
347	0.63615	0.04167	0.04167
348	0.63064	0.04167	0.04167
349	0.62022	0.04167	0.04167
350	0.62635	0.04167	0.04167
351	0.61593	0.04167	0.04167
352	0.61716	0.04167	0.04167
353	0.61655	0.04167	0.04167
354	0.62635	0.04167	0.04167
355	0.62574	0.04167	0.04167
356	0.62574	0.04167	0.04167
357	0.62696	0.04167	0.04167
358	0.63248	0.04167	0.04167
359	0.63186	0.04167	0.04167
360	0.62757	0.04167	0.04167
361	0.61716	0.04167	0.04167
362	0.61655	0.04167	0.04167
363	0.61716	0.04167	0.04167
364	0.62574	0	0
365	0.62414	0	0
366	0.63333	0	0
367	0.62561	0	0
368	0.62623	0	0
369	0.62623	0	0
370	0.61949	0	0
371	0.62721	0	0
372	0.61863	0.04167	0.04167
373	0.62414	0.04167	0.04167
374	0.61802	0.04167	0.04167
375	0.61802	0.04167	0.04167
376	0.62451	0.04167	0.04167
377	0.63064	0.04167	0.04167
378	0.62022	0.04167	0.04167
379	0.62083	0.04167	0.04167
380	0.62022	0.04167	0.04167
381	0.62022	0.04167	0.04167
382	0.62451	0.04167	0.04167
383	0.62451	0.04167	0.04167
384	0.62451	0.04167	0.04167
385	0.63223	0.04167	0.04167
386	0.63284	0.04167	0.04167
387	0.64204	0.04167	0.04167
388	0.64204	0.04167	0.04167
389	0.63652	0.04167	0.04167
390	0.62672	0.04167	0.04167
391	0.62733	0.04167	0.04167
392	0.62794	0.04167	0.04167
393	0.62794	0.04167	0.04167
394	0.63468	0.04167	0.04167
395	0.62696	0.04167	0.04167
396	0.64534	0	0
397	0.63983	0	0
398	0.64106	0	0
399	0.64878	0	0
400	0.64044	0	0
401	0.63554	0	0
402	0.64326	0	0
403	0.64645	0	0
404	0.65025	0	0
405	0.63738	0.04167	-0.04167
406	0.62635	0.08333	0
407	0.60245	0.125	-0.04167
408	0.59326	0.16667	0
409	0.58493	0.16667	0
410	0.59265	0.16667	0
411	0.58284	0.16667	0
412	0.55833	0.20833	-0.04167
413	0.55772	0.20833	-0.04167
414	0.55833	0.20833	-0.04167
415	0.56814	0.20833	-0.04167
416	0.56753	0.20833	-0.04167
417	0.54302	0.25	-0.08333
418	0.5375	0.25	-0.08333
419	0.53811	0.25	-0.08333
420	0.52892	0.25	-0.08333
421	0.50503	0.29167	-0.125
422	0.50441	0.29167	-0.125
423	0.4728	0.33333	-0.16667
424	0.47402	0.33333	-0.16667
425	0.4728	0.33333	-0.16667
426	0.46507	0.33333	-0.16667
427	0.44963	0.375	-0.20833
428	0.43787	0.41667	-0.16667
429	0.45723	0.375	-0.125
430	0.46556	0.33333	-0.16667
431	0.49498	0.29167	-0.125
432	0.4913	0.29167	-0.20833
433	0.49963	0.29167	-0.20833
434	0.49253	0.29167	-0.20833
435	0.49253	0.29167	-0.20833
436	0.52414	0.25	-0.16667
437	0.52537	0.25	-0.16667
438	0.52537	0.25	-0.16667
439	0.51556	0.25	-0.16667
440	0.53272	0.25	-0.16667
441	0.56275	0.20833	-0.125
442	0.5701	0.20833	-0.125
443	0.57071	0.20833	-0.125
444	0.56887	0.25	-0.08333
445	0.59338	0.20833	-0.04167
446	0.59338	0.20833	-0.04167
447	0.61667	0.20833	0.04167
448	0.60809	0.25	0.08333
449	0.60012	0.29167	0.125
450	0.59951	0.33333	0.16667
451	0.61238	0.29167	0.20833
452	0.62806	0.25	0.16667
453	0.63382	0.25	0.16667
454	0.62672	0.25	0.16667
455	0.61324	0.29167	0.20833
456	0.63284	0.25	0.25
457	0.62451	0.25	0.25
458	0.62451	0.25	0.25
459	0.63003	0.25	0.25
460	0.59841	0.29167	0.20833
461	0.60331	0.29167	0.20833
462	0.57819	0.33333	0.16667
463	0.56961	0.375	0.20833
464	0.52794	0.41667	0.16667
465	0.53223	0.41667	0.16667
466	0.53039	0.41667	0.16667
467	0.53958	0.41667	0.16667
468	0.54081	0.375	0.125
469	0.54449	0.375	0.125
470	0.55735	0.375	0.125
471	0.56409	0.33333	0.08333
472	0.57267	0.29167	0.04167
473	0.58003	0.29167	0.04167
474	0.569	0.29167	-0.04167
475	0.56716	0.33333	0
476	0.55882	0.375	0.04167
477	0.55882	0.375	0.04167
478	0.53431	0.41667	0
479	0.54608	0.375	-0.04167
480	0.53934	0.375	-0.04167
481	0.53934	0.41667	0
482	0.54485	0.41667	0
483	0.54485	0.41667	0
484	0.56936	0.375	0.04167
485	0.56936	0.375	0.04167
486	0.59387	0.33333	0.08333
487	0.57794	0.33333	0
488	0.60123	0.33333	0.08333
489	0.5902	0.33333	0.08333
490	0.58787	0.33333	0.08333
491	0.56949	0.375	0.125
492	0.57439	0.375	0.125
493	0.58787	0.375	0.125
494	0.58481	0.375	0.125
495	0.57806	0.375	0.125
496	0.57806	0.375	0.125
497	0.57806	0.375	0.125
498	0.58909	0.375	0.20833
499	0.594	0.33333	0.16667
500	0.58664	0.33333	0.16667
501	0.57745	0.33333	0.16667
502	0.59338	0.33333	0.25
503	0.58162	0.375	0.29167
504	0.58591	0.375	0.29167
505	0.58713	0.33333	0.25
506	0.57304	0.375	0.29167
507	0.55527	0.41667	0.25
508	0.55405	0.45833	0.29167
509	0.54914	0.45833	0.29167
510	0.54056	0.5	0.33333
511	0.55282	0.5	0.33333

## Sheet: Fig 1d
Figure 1d
	A221-S283									A221-S312									A221-S338									A221-S362									A221-S398
	Transfer efficiency	Nubmer of bursts		Transfer efficiency	Donly_fitting		Transfer efficiency	DA_fitting		Transfer efficiency	Nubmer of bursts		Transfer efficiency	Donly_fitting		Transfer efficiency	DA_fitting		Transfer efficiency	Nubmer of bursts		Transfer efficiency	Donly_fitting		Transfer efficiency	DA_fitting		Transfer efficiency	Nubmer of bursts		Transfer efficiency	Donly_fitting		Transfer efficiency	DA_fitting		Transfer efficiency	Nubmer of bursts		Transfer efficiency	Donly_fitting		Transfer efficiency	DA_fitting
	-0.186	25		-0.416	0.69239		-0.214	2.80008e-26		-0.186	38		-0.416	1.26164		-0.214	1.11702e-23		-0.186	25		-0.416	0.59321		-0.214	1.57643e-14		-0.186	32		-0.416	0.31507		-0.214	3.40047e-13		-0.186	24		-0.416	0.2452		-0.214	2.09725e-10
	-0.158	45		-0.41437	0.72014		-0.21257	3.3754e-26		-0.158	51		-0.41437	1.30835		-0.21257	1.33686e-23		-0.158	29		-0.41437	0.61655		-0.21257	1.78101e-14		-0.158	43		-0.41437	0.3302		-0.21257	3.81468e-13		-0.158	43		-0.41437	0.25728		-0.21257	2.30833e-10
	-0.13	61		-0.41273	0.7489		-0.21114	4.06784e-26		-0.13	74		-0.41273	1.3566		-0.21114	1.59954e-23		-0.13	43		-0.41273	0.64072		-0.21114	2.01175e-14		-0.13	61		-0.41273	0.34599		-0.21114	4.27854e-13		-0.13	71		-0.41273	0.2699		-0.21114	2.54025e-10
	-0.102	70		-0.4111	0.77868		-0.20971	4.90101e-26		-0.102	91		-0.4111	1.40643		-0.20971	1.91331e-23		-0.102	40		-0.4111	0.66573		-0.20971	2.27194e-14		-0.102	56		-0.4111	0.36246		-0.20971	4.79789e-13		-0.102	70		-0.4111	0.28309		-0.20971	2.79501e-10
	-0.074	92		-0.40947	0.80953		-0.20828	5.90325e-26		-0.074	94		-0.40947	1.45789		-0.20828	2.288e-23		-0.074	57		-0.40947	0.69162		-0.20828	2.56527e-14		-0.074	64		-0.40947	0.37965		-0.20828	5.37926e-13		-0.074	63		-0.40947	0.29687		-0.20828	3.07484e-10
	-0.046	111		-0.40783	0.84148		-0.20685	7.10853e-26		-0.046	133		-0.40783	1.51101		-0.20685	2.73533e-23		-0.046	104		-0.40783	0.71841		-0.20685	2.89592e-14		-0.046	102		-0.40783	0.39758		-0.20685	6.02993e-13		-0.046	97		-0.40783	0.31125		-0.20685	3.38213e-10
	-0.018	103		-0.4062	0.87455		-0.20542	8.55761e-26		-0.018	123		-0.4062	1.56584		-0.20542	3.26922e-23		-0.018	74		-0.4062	0.74613		-0.20542	3.26854e-14		-0.018	102		-0.4062	0.41627		-0.20542	6.75802e-13		-0.018	94		-0.4062	0.32628		-0.20542	3.71953e-10
	0.01	103		-0.40456	0.90878		-0.20399	1.02993e-25		0.01	120		-0.40456	1.62244		-0.20399	3.90626e-23		0.01	84		-0.40456	0.7748		-0.20399	3.68838e-14		0.01	86		-0.40456	0.43576		-0.20399	7.5726e-13		0.01	97		-0.40456	0.34196		-0.20399	4.08993e-10
	0.038	128		-0.40293	0.94422		-0.20256	1.23922e-25		0.038	114		-0.40293	1.68085		-0.20256	4.66617e-23		0.038	95		-0.40293	0.80445		-0.20256	4.16134e-14		0.038	89		-0.40293	0.45608		-0.20256	8.48374e-13		0.038	106		-0.40293	0.35833		-0.20256	4.4965e-10
	0.066	102		-0.4013	0.98088		-0.20114	1.49064e-25		0.066	107		-0.4013	1.7411		-0.20114	5.57238e-23		0.066	86		-0.4013	0.83511		-0.20114	4.69403e-14		0.066	72		-0.4013	0.47725		-0.20114	9.50272e-13		0.066	97		-0.4013	0.37541		-0.20114	4.94269e-10
	0.094	86		-0.39966	1.01882		-0.19971	1.79258e-25		0.094	116		-0.39966	1.80327		-0.19971	6.65277e-23		0.094	78		-0.39966	0.86681		-0.19971	5.29386e-14		0.094	86		-0.39966	0.49931		-0.19971	1.06421e-12		0.094	91		-0.39966	0.39323		-0.19971	5.43227e-10
	0.122	98		-0.39803	1.05806		-0.19828	2.15511e-25		0.122	95		-0.39803	1.86739		-0.19828	7.94047e-23		0.122	78		-0.39803	0.89958		-0.19828	5.96919e-14		0.122	51		-0.39803	0.52229		-0.19828	1.19158e-12		0.122	68		-0.39803	0.41182		-0.19828	5.96939e-10
	0.15	88		-0.3964	1.09865		-0.19685	2.59026e-25		0.15	97		-0.3964	1.93351		-0.19685	9.47484e-23		0.15	53		-0.3964	0.93345		-0.19685	6.72934e-14		0.15	68		-0.3964	0.54622		-0.19685	1.33394e-12		0.15	56		-0.3964	0.43121		-0.19685	6.55857e-10
	0.178	73		-0.39476	1.14062		-0.19542	3.11244e-25		0.178	94		-0.39476	2.00169		-0.19542	1.13026e-22		0.178	65		-0.39476	0.96846		-0.19542	7.58481e-14		0.178	57		-0.39476	0.57114		-0.19542	1.49302e-12		0.178	64		-0.39476	0.45142		-0.19542	7.20474e-10
	0.206	65		-0.39313	1.18402		-0.19399	3.73889e-25		0.206	74		-0.39313	2.07199		-0.19399	1.34793e-22		0.206	70		-0.39313	1.00462		-0.19399	8.54736e-14		0.206	54		-0.39313	0.59709		-0.19399	1.67076e-12		0.206	58		-0.39313	0.47249		-0.19399	7.91329e-10
	0.234	58		-0.3915	1.22889		-0.19256	4.49021e-25		0.234	64		-0.3915	2.14445		-0.19256	1.60708e-22		0.234	49		-0.3915	1.04199		-0.19256	9.63017e-14		0.234	58		-0.3915	0.62409		-0.19256	1.86931e-12		0.234	62		-0.3915	0.49445		-0.19256	8.69013e-10
	0.262	54		-0.38986	1.27526		-0.19113	5.39108e-25		0.262	51		-0.38986	2.21912		-0.19113	1.91554e-22		0.262	42		-0.38986	1.08058		-0.19113	1.0848e-13		0.262	35		-0.38986	0.65219		-0.19113	2.09105e-12		0.262	73		-0.38986	0.51734		-0.19113	9.5417e-10
	0.29	44		-0.38823	1.32318		-0.1897	6.47094e-25		0.29	66		-0.38823	2.29607		-0.1897	2.28257e-22		0.29	44		-0.38823	1.12043		-0.1897	1.22175e-13		0.29	54		-0.38823	0.68142		-0.1897	2.33866e-12		0.29	66		-0.38823	0.54117		-0.1897	1.0475e-09
	0.318	54		-0.38659	1.3727		-0.18827	7.76503e-25		0.318	74		-0.38659	2.37536		-0.18827	2.7192e-22		0.318	46		-0.38659	1.16158		-0.18827	1.37572e-13		0.318	61		-0.38659	0.71183		-0.18827	2.61508e-12		0.318	56		-0.38659	0.566		-0.18827	1.14978e-09
	0.346	45		-0.38496	1.42385		-0.18684	9.31541e-25		0.346	65		-0.38496	2.45703		-0.18684	3.23846e-22		0.346	66		-0.38496	1.20406		-0.18684	1.54879e-13		0.346	54		-0.38496	0.74346		-0.18684	2.92363e-12		0.346	91		-0.38496	0.59186		-0.18684	1.26184e-09
	0.374	62		-0.38333	1.47669		-0.18541	1.11724e-24		0.374	57		-0.38333	2.54115		-0.18541	3.85583e-22		0.374	61		-0.38333	1.24791		-0.18541	1.74329e-13		0.374	56		-0.38333	0.77634		-0.18541	3.26796e-12		0.374	93		-0.38333	0.61878		-0.18541	1.3846e-09
	0.402	53		-0.38169	1.53126		-0.18398	1.33959e-24		0.402	57		-0.38169	2.62778		-0.18398	4.58964e-22		0.402	74		-0.38169	1.29317		-0.18398	1.96183e-13		0.402	76		-0.38169	0.81052		-0.18398	3.65215e-12		0.402	126		-0.38169	0.6468		-0.18398	1.51906e-09
	0.43	54		-0.38006	1.5876		-0.18255	1.60576e-24		0.43	69		-0.38006	2.71698		-0.18255	5.46161e-22		0.43	96		-0.38006	1.33987		-0.18255	2.20734e-13		0.43	80		-0.38006	0.84604		-0.18255	4.08074e-12		0.43	137		-0.38006	0.67597		-0.18255	1.6663e-09
	0.458	64		-0.37843	1.64577		-0.18112	1.92431e-24		0.458	98		-0.37843	2.8088		-0.18112	6.49749e-22		0.458	102		-0.37843	1.38804		-0.18112	2.48308e-13		0.458	142		-0.37843	0.88296		-0.18112	4.55875e-12		0.458	198		-0.37843	0.70631		-0.18112	1.82753e-09
	0.486	72		-0.37679	1.70581		-0.17969	2.30543e-24		0.486	121		-0.37679	2.90332		-0.17969	7.72772e-22		0.486	130		-0.37679	1.43774		-0.17969	2.79273e-13		0.486	140		-0.37679	0.92131		-0.17969	5.09179e-12		0.486	286		-0.37679	0.73788		-0.17969	2.00403e-09
	0.514	88		-0.37516	1.76778		-0.17826	2.76129e-24		0.514	142		-0.37516	3.00059		-0.17826	9.18839e-22		0.514	163		-0.37516	1.48899		-0.17826	3.14037e-13		0.514	211		-0.37516	0.96114		-0.17826	5.68608e-12		0.514	296		-0.37516	0.77071		-0.17826	2.19723e-09
	0.542	94		-0.37353	1.83172		-0.17683	3.30641e-24		0.542	156		-0.37353	3.10068		-0.17683	1.09222e-21		0.542	245		-0.37353	1.54185		-0.17683	3.53059e-13		0.542	244		-0.37353	1.0025		-0.17683	6.34853e-12		0.542	357		-0.37353	0.80484		-0.17683	2.40866e-09
	0.57	109		-0.37189	1.89769		-0.17541	3.95808e-24		0.57	236		-0.37189	3.20366		-0.17541	1.29796e-21		0.57	312		-0.37189	1.59634		-0.17541	3.96853e-13		0.57	271		-0.37189	1.04544		-0.17541	7.08682e-12		0.57	388		-0.37189	0.84033		-0.17541	2.64002e-09
	0.598	129		-0.37026	1.96574		-0.17398	4.73692e-24		0.598	248		-0.37026	3.30959		-0.17398	1.54203e-21		0.598	335		-0.37026	1.6525		-0.17398	4.45991e-13		0.598	382		-0.37026	1.09001		-0.17398	7.90946e-12		0.598	487		-0.37026	0.87722		-0.17398	2.89313e-09
	0.626	143		-0.36862	2.03592		-0.17255	5.66749e-24		0.626	342		-0.36862	3.41853		-0.17255	1.8315e-21		0.626	417		-0.36862	1.7104		-0.17255	5.01116e-13		0.626	449		-0.36862	1.13627		-0.17255	8.82592e-12		0.626	553		-0.36862	0.91556		-0.17255	3.16999e-09
	0.654	191		-0.36699	2.10828		-0.17112	6.77906e-24		0.654	413		-0.36699	3.53057		-0.17112	2.17472e-21		0.654	509		-0.36699	1.77005		-0.17112	5.62944e-13		0.654	468		-0.36699	1.18426		-0.17112	9.8467e-12		0.654	544		-0.36699	0.95539		-0.17112	3.4728e-09
	0.682	252		-0.36536	2.18289		-0.16969	8.10646e-24		0.682	509		-0.36536	3.64575		-0.16969	2.58156e-21		0.682	560		-0.36536	1.83152		-0.16969	6.32277e-13		0.682	453		-0.36536	1.23405		-0.16969	1.09835e-11		0.682	543		-0.36536	0.99676		-0.16969	3.80391e-09
	0.71	328		-0.36372	2.2598		-0.16826	9.69119e-24		0.71	548		-0.36372	3.76416		-0.16826	3.06367e-21		0.71	506		-0.36372	1.89484		-0.16826	7.10009e-13		0.71	455		-0.36372	1.28568		-0.16826	1.22491e-11		0.71	503		-0.36372	1.03972		-0.16826	4.16593e-09
	0.738	460		-0.36209	2.33907		-0.16683	1.15826e-23		0.738	653		-0.36209	3.88587		-0.16683	3.63483e-21		0.738	469		-0.36209	1.96005		-0.16683	7.97143e-13		0.738	367		-0.36209	1.33922		-0.16683	1.3658e-11		0.738	387		-0.36209	1.08433		-0.16683	4.56167e-09
	0.766	511		-0.36046	2.42075		-0.1654	1.38395e-23		0.766	633		-0.36046	4.01094		-0.1654	4.31129e-21		0.766	431		-0.36046	2.02721		-0.1654	8.94794e-13		0.766	323		-0.36046	1.39472		-0.1654	1.52261e-11		0.766	322		-0.36046	1.13065		-0.1654	4.99419e-09
	0.794	574		-0.35882	2.5049		-0.16397	1.65316e-23		0.794	566		-0.35882	4.13945		-0.16397	5.11225e-21		0.794	307		-0.35882	2.09636		-0.16397	1.00421e-12		0.794	214		-0.35882	1.45225		-0.16397	1.69711e-11		0.794	251		-0.35882	1.17871		-0.16397	5.46685e-09
	0.822	554		-0.35719	2.59159		-0.16254	1.97422e-23		0.822	416		-0.35719	4.27147		-0.16254	6.06037e-21		0.822	208		-0.35719	2.16754		-0.16254	1.12679e-12		0.822	158		-0.35719	1.51186		-0.16254	1.89123e-11		0.822	160		-0.35719	1.22859		-0.16254	5.98327e-09
	0.85	571		-0.35556	2.68088		-0.16111	2.357e-23		0.85	285		-0.35556	4.40708		-0.16111	7.18236e-21		0.85	133		-0.35556	2.24081		-0.16111	1.26408e-12		0.85	73		-0.35556	1.57361		-0.16111	2.10717e-11		0.85	87		-0.35556	1.28033		-0.16111	6.54743e-09
	0.878	446		-0.35392	2.77282		-0.15968	2.81324e-23		0.878	160		-0.35392	4.54635		-0.15968	8.50977e-21		0.878	67		-0.35392	2.31621		-0.15968	1.41782e-12		0.878	37		-0.35392	1.63758		-0.15968	2.34731e-11		0.878	59		-0.35392	1.334		-0.15968	7.16362e-09
	0.906	224		-0.35229	2.86748		-0.15825	3.35689e-23		0.906	67		-0.35229	4.68936		-0.15825	1.00797e-20		0.906	51		-0.35229	2.39379		-0.15825	1.58995e-12		0.906	22		-0.35229	1.70382		-0.15825	2.61433e-11		0.906	37		-0.35229	1.38965		-0.15825	7.83655e-09
	0.934	90		-0.35065	2.96493		-0.15682	4.00453e-23		0.934	33		-0.35065	4.83618		-0.15682	1.19361e-20		0.934	22		-0.35065	2.4736		-0.15682	1.78262e-12		0.934	14		-0.35065	1.7724		-0.15682	2.91117e-11		0.934	23		-0.35065	1.44735		-0.15682	8.57131e-09
	0.962	37		-0.34902	3.06523		-0.15539	4.77584e-23		0.962	6		-0.34902	4.98689		-0.15539	1.41305e-20		0.962	6		-0.34902	2.55569		-0.15539	1.99825e-12		0.962	1		-0.34902	1.8434		-0.15539	3.2411e-11		0.962	6		-0.34902	1.50716		-0.15539	9.37345e-09
	0.99	6		-0.34739	3.16844		-0.15396	5.69418e-23		0.99	0		-0.34739	5.14156		-0.15396	1.67238e-20		0.99	3		-0.34739	2.64011		-0.15396	2.23953e-12		0.99	3		-0.34739	1.91687		-0.15396	3.60774e-11		0.99	1		-0.34739	1.56915		-0.15396	1.0249e-08
	1.018	0		-0.34575	3.27463		-0.15253	6.78729e-23		1.018	0		-0.34575	5.30028		-0.15253	1.97877e-20		1.018	0		-0.34575	2.72692		-0.15253	2.50945e-12		1.018	0		-0.34575	1.99288		-0.15253	4.01509e-11		1.018	0		-0.34575	1.63337		-0.15253	1.12046e-08
	1.046	0		-0.34412	3.38387		-0.15111	8.08808e-23		1.046	0		-0.34412	5.46313		-0.15111	2.34064e-20		1.046	0		-0.34412	2.81616		-0.15111	2.81136e-12		1.046	0		-0.34412	2.07152		-0.15111	4.46758e-11		1.046	0		-0.34412	1.6999		-0.15111	1.22472e-08
	1.074	0		-0.34249	3.49623		-0.14968	9.63557e-23		1.074	0		-0.34249	5.63018		-0.14968	2.76794e-20		1.074	0		-0.34249	2.90789		-0.14968	3.14896e-12		1.074	0		-0.34249	2.15285		-0.14968	4.97013e-11		1.074	0		-0.34249	1.7688		-0.14968	1.33848e-08
	1.102	0		-0.34085	3.61177		-0.14825	1.14761e-22		1.102	0		-0.34085	5.80152		-0.14825	3.27236e-20		1.102	0		-0.34085	3.00216		-0.14825	3.52642e-12		1.102	0		-0.34085	2.23695		-0.14825	5.52816e-11		1.102	0		-0.34085	1.84015		-0.14825	1.46256e-08
	1.13	0		-0.33922	3.73057		-0.14682	1.36645e-22		1.13	0		-0.33922	5.97723		-0.14682	3.86765e-20		1.13	0		-0.33922	3.09903		-0.14682	3.94835e-12		1.13	0		-0.33922	2.32388		-0.14682	6.14768e-11		1.13	0		-0.33922	1.91401		-0.14682	1.59789e-08
	1.158	0		-0.33759	3.85269		-0.14539	1.62658e-22		1.158	0		-0.33759	6.15738		-0.14539	4.56998e-20		1.158	0		-0.33759	3.19855		-0.14539	4.4199e-12		1.158	0		-0.33759	2.41374		-0.14539	6.83532e-11		1.158	0		-0.33759	1.99046		-0.14539	1.74546e-08
	1.186	0		-0.33595	3.97822		-0.14396	1.93572e-22		1.186	0		-0.33595	6.34207		-0.14396	5.39838e-20		1.186	0		-0.33595	3.30077		-0.14396	4.9468e-12		1.186	0		-0.33595	2.50659		-0.14396	7.59845e-11		1.186	0		-0.33595	2.06957		-0.14396	1.90636e-08
				-0.33432	4.10721		-0.14253	2.30299e-22					-0.33432	6.53137		-0.14253	6.3752e-20					-0.33432	3.40575		-0.14253	5.53543e-12					-0.33432	2.60252		-0.14253	8.44517e-11					-0.33432	2.15141		-0.14253	2.08174e-08
				-0.33268	4.23974		-0.1411	2.73922e-22					-0.33268	6.72536		-0.1411	7.52674e-20					-0.33268	3.51355		-0.1411	6.19288e-12					-0.33268	2.7016		-0.1411	9.38446e-11					-0.33268	2.23607		-0.1411	2.2729e-08
				-0.33105	4.37589		-0.13967	3.2572e-22					-0.33105	6.92414		-0.13967	8.88384e-20					-0.33105	3.62422		-0.13967	6.92706e-12					-0.33105	2.80392		-0.13967	1.04262e-10					-0.33105	2.32361		-0.13967	2.48122e-08
				-0.32942	4.51573		-0.13824	3.87209e-22					-0.32942	7.12778		-0.13824	1.04828e-19					-0.32942	3.73782		-0.13824	7.74677e-12					-0.32942	2.90957		-0.13824	1.15815e-10					-0.32942	2.41413		-0.13824	2.70819e-08
				-0.32778	4.65934		-0.13681	4.60182e-22					-0.32778	7.33637		-0.13681	1.23662e-19					-0.32778	3.85441		-0.13681	8.66178e-12					-0.32778	3.01861		-0.13681	1.28623e-10					-0.32778	2.50769		-0.13681	2.95545e-08
				-0.32615	4.80679		-0.13538	5.46761e-22					-0.32615	7.54999		-0.13538	1.45839e-19					-0.32615	3.97404		-0.13538	9.68298e-12					-0.32615	3.13115		-0.13538	1.4282e-10					-0.32615	2.60439		-0.13538	3.22476e-08
				-0.32452	4.95815		-0.13395	6.49455e-22					-0.32452	7.76873		-0.13395	1.71947e-19					-0.32452	4.09678		-0.13395	1.08224e-11					-0.32452	3.24726		-0.13395	1.58555e-10					-0.32452	2.7043		-0.13395	3.51805e-08
				-0.32288	5.11351		-0.13252	7.71231e-22					-0.32288	7.99268		-0.13252	2.02674e-19					-0.32288	4.22268		-0.13252	1.20936e-11					-0.32288	3.36703		-0.13252	1.75989e-10					-0.32288	2.80752		-0.13252	3.83739e-08
				-0.32125	5.27295		-0.13109	9.15595e-22					-0.32125	8.22192		-0.13109	2.38827e-19					-0.32125	4.3518		-0.13109	1.35115e-11					-0.32125	3.49056		-0.13109	1.95304e-10					-0.32125	2.91411		-0.13109	4.18505e-08
				-0.31962	5.43653		-0.12966	1.08669e-21					-0.31962	8.45653		-0.12966	2.81351e-19					-0.31962	4.48421		-0.12966	1.50926e-11					-0.31962	3.61793		-0.12966	2.16697e-10					-0.31962	3.02418		-0.12966	4.56347e-08
				-0.31798	5.60434		-0.12823	1.28941e-21					-0.31798	8.6966		-0.12823	3.31358e-19					-0.31798	4.61995		-0.12823	1.68555e-11					-0.31798	3.74923		-0.12823	2.40388e-10					-0.31798	3.13782		-0.12823	4.97531e-08
				-0.31635	5.77647		-0.1268	1.52954e-21					-0.31635	8.94223		-0.1268	3.90146e-19					-0.31635	4.7591		-0.1268	1.88206e-11					-0.31635	3.88456		-0.1268	2.66618e-10					-0.31635	3.2551		-0.1268	5.42344e-08
				-0.31471	5.95297		-0.12538	1.81391e-21					-0.31471	9.19348		-0.12538	4.59239e-19					-0.31471	4.90171		-0.12538	2.10106e-11					-0.31471	4.024		-0.12538	2.95654e-10					-0.31471	3.37613		-0.12538	5.91099e-08
				-0.31308	6.13395		-0.12395	2.15056e-21					-0.31308	9.45046		-0.12395	5.4042e-19					-0.31308	5.04784		-0.12395	2.3451e-11					-0.31308	4.16765		-0.12395	3.27791e-10					-0.31308	3.50099		-0.12395	6.44132e-08
				-0.31145	6.31948		-0.12252	2.54901e-21					-0.31145	9.71324		-0.12252	6.35779e-19					-0.31145	5.19756		-0.12252	2.61696e-11					-0.31145	4.31561		-0.12252	3.63352e-10					-0.31145	3.62978		-0.12252	7.01812e-08
				-0.30981	6.50963		-0.12109	3.02048e-21					-0.30981	9.98192		-0.12109	7.47762e-19					-0.30981	5.35092		-0.12109	2.91977e-11					-0.30981	4.46797		-0.12109	4.02694e-10					-0.30981	3.7626		-0.12109	7.64532e-08
				-0.30818	6.70449		-0.11966	3.57819e-21					-0.30818	10.2566		-0.11966	8.79228e-19					-0.30818	5.50798		-0.11966	3.25698e-11					-0.30818	4.62482		-0.11966	4.46211e-10					-0.30818	3.89953		-0.11966	8.32725e-08
				-0.30655	6.90415		-0.11823	4.23774e-21					-0.30655	10.5373		-0.11823	1.03353e-18					-0.30655	5.66882		-0.11823	3.63242e-11					-0.30655	4.78627		-0.11823	4.94338e-10					-0.30655	4.04068		-0.11823	9.06854e-08
				-0.30491	7.10868		-0.1168	5.01752e-21					-0.30491	10.8241		-0.1168	1.21457e-18					-0.30491	5.83348		-0.1168	4.05035e-11					-0.30491	4.95241		-0.1168	5.47551e-10					-0.30491	4.18614		-0.1168	9.87423e-08
				-0.30328	7.31816		-0.11537	5.9392e-21					-0.30328	11.1173		-0.11537	1.42694e-18					-0.30328	6.00203		-0.11537	4.51548e-11					-0.30328	5.12334		-0.11537	6.06377e-10					-0.30328	4.33602		-0.11537	1.07498e-07
				-0.30165	7.53268		-0.11394	7.02829e-21					-0.30165	11.4167		-0.11394	1.67599e-18					-0.30165	6.17453		-0.11394	5.03304e-11					-0.30165	5.29916		-0.11394	6.71397e-10					-0.30165	4.49041		-0.11394	1.17011e-07
				-0.30001	7.75231		-0.11251	8.31486e-21					-0.30001	11.7225		-0.11251	1.96797e-18					-0.30001	6.35105		-0.11251	5.60882e-11					-0.30001	5.47997		-0.11251	7.43246e-10					-0.30001	4.64941		-0.11251	1.27345e-07
				-0.29838	7.97715		-0.11108	9.83431e-21					-0.29838	12.0348		-0.11108	2.31019e-18					-0.29838	6.53164		-0.11108	6.24925e-11					-0.29838	5.66587		-0.11108	8.22629e-10					-0.29838	4.81314		-0.11108	1.38569e-07
				-0.29674	8.20727		-0.10965	1.16283e-20					-0.29674	12.3537		-0.10965	2.71118e-18					-0.29674	6.71637		-0.10965	6.96144e-11					-0.29674	5.85695		-0.10965	9.10318e-10					-0.29674	4.98168		-0.10965	1.50759e-07
				-0.29511	8.44276		-0.10822	1.37459e-20					-0.29511	12.6792		-0.10822	3.1809e-18					-0.29511	6.9053		-0.10822	7.75327e-11					-0.29511	6.05332		-0.10822	1.00716e-09					-0.29511	5.15514		-0.10822	1.63995e-07
				-0.29348	8.68368		-0.10679	1.62447e-20					-0.29348	13.0114		-0.10679	3.73099e-18					-0.29348	7.09848		-0.10679	8.63349e-11					-0.29348	6.25509		-0.10679	1.1141e-09					-0.29348	5.33363		-0.10679	1.78364e-07
				-0.29184	8.93014		-0.10536	1.91927e-20					-0.29184	13.3505		-0.10536	4.37502e-18					-0.29184	7.29598		-0.10536	9.61175e-11					-0.29184	6.46235		-0.10536	1.23216e-09					-0.29184	5.51726		-0.10536	1.93961e-07
				-0.29021	9.18221		-0.10393	2.26695e-20					-0.29021	13.6965		-0.10393	5.12881e-18					-0.29021	7.49787		-0.10393	1.06988e-10					-0.29021	6.6752		-0.10393	1.36246e-09					-0.29021	5.70612		-0.10393	2.10888e-07
				-0.28858	9.43997		-0.1025	2.67691e-20					-0.28858	14.0494		-0.1025	6.01085e-18					-0.28858	7.70419		-0.1025	1.19064e-10					-0.28858	6.89375		-0.1025	1.50627e-09					-0.28858	5.90032		-0.1025	2.29255e-07
				-0.28694	9.70349		-0.10108	3.16015e-20					-0.28694	14.4094		-0.10108	7.04266e-18					-0.28694	7.91502		-0.10108	1.32477e-10					-0.28694	7.11809		-0.10108	1.66493e-09					-0.28694	6.09998		-0.10108	2.49181e-07
				-0.28531	9.97287		-0.09965	3.72963e-20					-0.28531	14.7766		-0.09965	8.24934e-18					-0.28531	8.1304		-0.09965	1.47373e-10					-0.28531	7.34834		-0.09965	1.83996e-09					-0.28531	6.3052		-0.09965	2.70796e-07
				-0.28368	10.2482		-0.09822	4.40055e-20					-0.28368	15.1509		-0.09822	9.66014e-18					-0.28368	8.35041		-0.09822	1.63911e-10					-0.28368	7.58458		-0.09822	2.03301e-09					-0.28368	6.51608		-0.09822	2.94239e-07
				-0.28204	10.5295		-0.09679	5.19076e-20					-0.28204	15.5325		-0.09679	1.13091e-17					-0.28204	8.57509		-0.09679	1.8227e-10					-0.28204	7.82693		-0.09679	2.24588e-09					-0.28204	6.73274		-0.09679	3.19659e-07
				-0.28041	10.8169		-0.09536	6.12125e-20					-0.28041	15.9215		-0.09536	1.3236e-17					-0.28041	8.8045		-0.09536	2.02645e-10					-0.28041	8.07548		-0.09536	2.48058e-09					-0.28041	6.95528		-0.09536	3.4722e-07
				-0.27877	11.1105		-0.09393	7.21659e-20					-0.27877	16.3178		-0.09393	1.5487e-17					-0.27877	9.03872		-0.09393	2.25253e-10					-0.27877	8.33034		-0.09393	2.73927e-09					-0.27877	7.18381		-0.09393	3.77097e-07
				-0.27714	11.4103		-0.0925	8.50565e-20					-0.27714	16.7217		-0.0925	1.81158e-17					-0.27714	9.27778		-0.0925	2.50336e-10					-0.27714	8.5916		-0.0925	3.02438e-09					-0.27714	7.41845		-0.0925	4.09478e-07
				-0.27551	11.7165		-0.09107	1.00223e-19					-0.27551	17.1332		-0.09107	2.11851e-17					-0.27551	9.52175		-0.09107	2.78156e-10					-0.27551	8.85936		-0.09107	3.33852e-09					-0.27551	7.65929		-0.09107	4.44569e-07
				-0.27387	12.029		-0.08964	1.18062e-19					-0.27387	17.5523		-0.08964	2.47676e-17					-0.27387	9.77068		-0.08964	3.09008e-10					-0.27387	9.13373		-0.08964	3.6846e-09					-0.27387	7.90645		-0.08964	4.82589e-07
				-0.27224	12.3481		-0.08821	1.39039e-19					-0.27224	17.9791		-0.08821	2.89481e-17					-0.27224	10.0246		-0.08821	3.43214e-10					-0.27224	9.41479		-0.08821	4.06578e-09					-0.27224	8.16003		-0.08821	5.23776e-07
				-0.27061	12.6736		-0.08678	1.63699e-19					-0.27061	18.4137		-0.08678	3.38251e-17					-0.27061	10.2836		-0.08678	3.81133e-10					-0.27061	9.70266		-0.08678	4.48554e-09					-0.27061	8.42016		-0.08678	5.68387e-07
				-0.26897	13.0058		-0.08535	1.92681e-19					-0.26897	18.856		-0.08535	3.95128e-17					-0.26897	10.5478		-0.08535	4.23158e-10					-0.26897	9.99742		-0.08535	4.9477e-09					-0.26897	8.68692		-0.08535	6.16698e-07
				-0.26734	13.3447		-0.08392	2.26734e-19					-0.26734	19.3063		-0.08392	4.61445e-17					-0.26734	10.8171		-0.08392	4.69725e-10					-0.26734	10.2992		-0.08392	5.45644e-09					-0.26734	8.96043		-0.08392	6.69008e-07
				-0.26571	13.6904		-0.08249	2.66733e-19					-0.26571	19.7646		-0.08249	5.38744e-17					-0.26571	11.0916		-0.08249	5.21314e-10					-0.26571	10.608		-0.08249	6.01636e-09					-0.26571	9.2408		-0.08249	7.25638e-07
				-0.26407	14.0428		-0.08106	3.13705e-19					-0.26407	20.2308		-0.08106	6.28822e-17					-0.26407	11.3715		-0.08106	5.78456e-10					-0.26407	10.924		-0.08106	6.63247e-09					-0.26407	9.52814		-0.08106	7.86935e-07
				-0.26244	14.4022		-0.07963	3.68849e-19					-0.26244	20.7051		-0.07963	7.3376e-17					-0.26244	11.6566		-0.07963	6.41736e-10					-0.26244	11.2473		-0.07963	7.31029e-09					-0.26244	9.82254		-0.07963	8.53273e-07
				-0.2608	14.7686		-0.0782	4.33571e-19					-0.2608	21.1876		-0.0782	8.55978e-17					-0.2608	11.9471		-0.0782	7.11798e-10					-0.2608	11.5779		-0.0782	8.05585e-09					-0.2608	10.1241		-0.0782	9.25054e-07
				-0.25917	15.1419		-0.07677	5.09513e-19					-0.25917	21.6782		-0.07677	9.9828e-17					-0.25917	12.2431		-0.07677	7.89356e-10					-0.25917	11.916		-0.07677	8.87576e-09					-0.25917	10.433		-0.07677	1.00271e-06
				-0.25754	15.5224		-0.07535	5.98596e-19					-0.25754	22.177		-0.07535	1.16392e-16					-0.25754	12.5445		-0.07535	8.75193e-10					-0.25754	12.2616		-0.07535	9.77728e-09					-0.25754	10.7492		-0.07535	1.08672e-06
				-0.2559	15.9101		-0.07392	7.03066e-19					-0.2559	22.684		-0.07392	1.35668e-16					-0.2559	12.8514		-0.07392	9.70174e-10					-0.2559	12.6149		-0.07392	1.07683e-08					-0.2559	11.0729		-0.07392	1.17757e-06
				-0.25427	16.305		-0.07249	8.25548e-19					-0.25427	23.1994		-0.07249	1.58093e-16					-0.25427	13.1639		-0.07249	1.07525e-09					-0.25427	12.9758		-0.07249	1.18576e-08					-0.25427	11.4042		-0.07249	1.27581e-06
				-0.25264	16.7071		-0.07106	9.69106e-19					-0.25264	23.7232		-0.07106	1.84174e-16					-0.25264	13.4819		-0.07106	1.19148e-09					-0.25264	13.3445		-0.07106	1.30545e-08					-0.25264	11.7432		-0.07106	1.38202e-06
				-0.251	17.1166		-0.06963	1.13732e-18					-0.251	24.2553		-0.06963	2.145e-16					-0.251	13.8056		-0.06963	1.32001e-09					-0.251	13.7211		-0.06963	1.43695e-08					-0.251	12.09		-0.06963	1.49684e-06
				-0.24937	17.5334		-0.0682	1.33438e-18					-0.24937	24.7958		-0.0682	2.49752e-16					-0.24937	14.135		-0.0682	1.46212e-09					-0.24937	14.1056		-0.0682	1.58141e-08					-0.24937	12.4446		-0.0682	1.62093e-06
				-0.24774	17.9578		-0.06677	1.56517e-18					-0.24774	25.3448		-0.06677	2.90717e-16					-0.24774	14.4701		-0.06677	1.61921e-09					-0.24774	14.4982		-0.06677	1.74005e-08					-0.24774	12.8072		-0.06677	1.75503e-06
				-0.2461	18.3895		-0.06534	1.83537e-18					-0.2461	25.9022		-0.06534	3.38309e-16					-0.2461	14.8109		-0.06534	1.79283e-09					-0.2461	14.8988		-0.06534	1.91424e-08					-0.2461	13.1779		-0.06534	1.89992e-06
				-0.24447	18.8289		-0.06391	2.15165e-18					-0.24447	26.4682		-0.06391	3.93586e-16					-0.24447	15.1574		-0.06391	1.98468e-09					-0.24447	15.3075		-0.06391	2.10547e-08					-0.24447	13.5568		-0.06391	2.05644e-06
				-0.24283	19.2758		-0.06248	2.52175e-18					-0.24283	27.0427		-0.06248	4.57769e-16					-0.24283	15.5098		-0.06248	2.19662e-09					-0.24283	15.7245		-0.06248	2.31537e-08					-0.24283	13.9438		-0.06248	2.22549e-06
				-0.2412	19.7304		-0.06105	2.95473e-18					-0.2412	27.6258		-0.06105	5.32274e-16					-0.2412	15.868		-0.06105	2.43073e-09					-0.2412	16.1498		-0.06105	2.54571e-08					-0.2412	14.3392		-0.06105	2.40806e-06
				-0.23957	20.1926		-0.05962	3.46111e-18					-0.23957	28.2174		-0.05962	6.18737e-16					-0.23957	16.2321		-0.05962	2.68926e-09					-0.23957	16.5833		-0.05962	2.79844e-08					-0.23957	14.7431		-0.05962	2.60518e-06
				-0.23793	20.6626		-0.05819	4.05319e-18					-0.23793	28.8177		-0.05819	7.19049e-16					-0.23793	16.6021		-0.05819	2.9747e-09					-0.23793	17.0253		-0.05819	3.07566e-08					-0.23793	15.1554		-0.05819	2.81799e-06
				-0.2363	21.1403		-0.05676	4.74528e-18					-0.2363	29.4265		-0.05676	8.35396e-16					-0.2363	16.9779		-0.05676	3.28979e-09					-0.2363	17.4758		-0.05676	3.37972e-08					-0.2363	15.5762		-0.05676	3.04768e-06
				-0.23467	21.6258		-0.05533	5.55406e-18					-0.23467	30.0439		-0.05533	9.70305e-16					-0.23467	17.3597		-0.05533	3.63755e-09					-0.23467	17.9347		-0.05533	3.71312e-08					-0.23467	16.0058		-0.05533	3.29557e-06
				-0.23303	22.119		-0.0539	6.49895e-18					-0.23303	30.6699		-0.0539	1.12669e-15					-0.23303	17.7475		-0.0539	4.02128e-09					-0.23303	18.4022		-0.0539	4.07865e-08					-0.23303	16.4441		-0.0539	3.56305e-06
				-0.2314	22.6201		-0.05247	7.60254e-18					-0.2314	31.3045		-0.05247	1.30793e-15					-0.2314	18.1411		-0.05247	4.44462e-09					-0.2314	18.8782		-0.05247	4.4793e-08					-0.2314	16.8911		-0.05247	3.85162e-06
				-0.22977	23.1291		-0.05105	8.89116e-18					-0.22977	31.9478		-0.05105	1.51791e-15					-0.22977	18.5408		-0.05105	4.91157e-09					-0.22977	19.3629		-0.05105	4.91838e-08					-0.22977	17.347		-0.05105	4.16289e-06
				-0.22813	23.646		-0.04962	1.03954e-17					-0.22813	32.5996		-0.04962	1.76112e-15					-0.22813	18.9465		-0.04962	5.42652e-09					-0.22813	19.8562		-0.04962	5.39948e-08					-0.22813	17.8118		-0.04962	4.4986e-06
				-0.2265	24.1708		-0.04819	1.21509e-17					-0.2265	33.26		-0.04819	2.04274e-15					-0.2265	19.3581		-0.04819	5.99428e-09					-0.2265	20.3582		-0.04819	5.92651e-08					-0.2265	18.2857		-0.04819	4.86059e-06
				-0.22486	24.7035		-0.04676	1.4199e-17					-0.22486	33.929		-0.04676	2.36875e-15					-0.22486	19.7758		-0.04676	6.62014e-09					-0.22486	20.869		-0.04676	6.50375e-08					-0.22486	18.7685		-0.04676	5.25086e-06
				-0.22323	25.2441		-0.04533	1.65879e-17					-0.22323	34.6065		-0.04533	2.74604e-15					-0.22323	20.1995		-0.04533	7.30992e-09					-0.22323	21.3884		-0.04533	7.13586e-08					-0.22323	19.2605		-0.04533	5.67156e-06
				-0.2216	25.7926		-0.0439	1.93736e-17					-0.2216	35.2926		-0.0439	3.18256e-15					-0.2216	20.6292		-0.0439	8.06999e-09					-0.2216	21.9166		-0.0439	7.82792e-08					-0.2216	19.7616		-0.0439	6.12498e-06
				-0.21996	26.3492		-0.04247	2.26209e-17					-0.21996	35.9872		-0.04247	3.68746e-15					-0.21996	21.0649		-0.04247	8.90735e-09					-0.21996	22.4536		-0.04247	8.58547e-08					-0.21996	20.2718		-0.04247	6.61359e-06
				-0.21833	26.9136		-0.04104	2.64056e-17					-0.21833	36.6902		-0.04104	4.27131e-15					-0.21833	21.5066		-0.04104	9.82967e-09					-0.21833	22.9993		-0.04104	9.41454e-08					-0.21833	20.7914		-0.04104	7.14002e-06
				-0.2167	27.486		-0.03961	3.08151e-17					-0.2167	37.4017		-0.03961	4.94624e-15					-0.2167	21.9542		-0.03961	1.08454e-08					-0.2167	23.5538		-0.03961	1.03217e-07					-0.2167	21.3201		-0.03961	7.70712e-06
				-0.21506	28.0663		-0.03818	3.59513e-17					-0.21506	38.1215		-0.03818	5.72627e-15					-0.21506	22.4079		-0.03818	1.19637e-08					-0.21506	24.1171		-0.03818	1.13142e-07					-0.21506	21.8582		-0.03818	8.31792e-06
				-0.21343	28.6546		-0.03675	4.19325e-17					-0.21343	38.8497		-0.03675	6.62751e-15					-0.21343	22.8676		-0.03675	1.31947e-08					-0.21343	24.6892		-0.03675	1.23997e-07					-0.21343	22.4056		-0.03675	8.97569e-06
				-0.2118	29.2508		-0.03532	4.88956e-17					-0.2118	39.5862		-0.03532	7.66849e-15					-0.2118	23.3332		-0.03532	1.45496e-08					-0.2118	25.2699		-0.03532	1.35868e-07					-0.2118	22.9623		-0.03532	9.68391e-06
				-0.21016	29.8548		-0.03389	5.69996e-17					-0.21016	40.331		-0.03389	8.87057e-15					-0.21016	23.8047		-0.03389	1.60404e-08					-0.21016	25.8594		-0.03389	1.48847e-07					-0.21016	23.5284		-0.03389	1.04463e-05
				-0.20853	30.4668		-0.03246	6.6429e-17					-0.20853	41.0839		-0.03246	1.02583e-14					-0.20853	24.2822		-0.03246	1.76806e-08					-0.20853	26.4577		-0.03246	1.63035e-07					-0.20853	24.1039		-0.03246	1.1267e-05
				-0.20689	31.0866		-0.03103	7.73976e-17					-0.20689	41.845		-0.03103	1.18599e-14					-0.20689	24.7655		-0.03103	1.94846e-08					-0.20689	27.0646		-0.03103	1.78542e-07					-0.20689	24.6888		-0.03103	1.21501e-05
				-0.20526	31.7142		-0.0296	9.01531e-17					-0.20526	42.6141		-0.0296	1.37078e-14					-0.20526	25.2548		-0.0296	2.14685e-08					-0.20526	27.6801		-0.0296	1.95487e-07					-0.20526	25.2831		-0.0296	1.31004e-05
				-0.20363	32.3496		-0.02817	1.04983e-16					-0.20363	43.3912		-0.02817	1.58393e-14					-0.20363	25.7498		-0.02817	2.36498e-08					-0.20363	28.3043		-0.02817	2.13999e-07					-0.20363	25.8868		-0.02817	1.41227e-05
				-0.20199	32.9928		-0.02674	1.22219e-16					-0.20199	44.1762		-0.02674	1.82972e-14					-0.20199	26.2507		-0.02674	2.60476e-08					-0.20199	28.937		-0.02674	2.34219e-07					-0.20199	26.4998		-0.02674	1.52223e-05
				-0.20036	33.6436		-0.02532	1.42247e-16					-0.20036	44.9691		-0.02532	2.11309e-14					-0.20036	26.7573		-0.02532	2.86829e-08					-0.20036	29.5782		-0.02532	2.56302e-07					-0.20036	27.1222		-0.02532	1.64049e-05
				-0.19873	34.3022		-0.02389	1.65512e-16					-0.19873	45.7696		-0.02389	2.43967e-14					-0.19873	27.2696		-0.02389	3.15786e-08					-0.19873	30.2278		-0.02389	2.80413e-07					-0.19873	27.754		-0.02389	1.76766e-05
				-0.19709	34.9683		-0.02246	1.92531e-16					-0.19709	46.5779		-0.02246	2.81596e-14					-0.19709	27.7877		-0.02246	3.47599e-08					-0.19709	30.8858		-0.02246	3.06735e-07					-0.19709	28.3951		-0.02246	1.90437e-05
				-0.19546	35.642		-0.02103	2.23901e-16					-0.19546	47.3937		-0.02103	3.2494e-14					-0.19546	28.3113		-0.02103	3.82542e-08					-0.19546	31.5522		-0.02103	3.35464e-07					-0.19546	29.0454		-0.02103	2.05133e-05
				-0.19383	36.3232		-0.0196	2.60312e-16					-0.19383	48.2169		-0.0196	3.74854e-14					-0.19383	28.8406		-0.0196	4.20914e-08					-0.19383	32.2267		-0.0196	3.66814e-07					-0.19383	29.7051		-0.0196	2.20928e-05
				-0.19219	37.0119		-0.01817	3.02563e-16					-0.19219	49.0475		-0.01817	4.32317e-14					-0.19219	29.3753		-0.01817	4.63046e-08					-0.19219	32.9094		-0.01817	4.01017e-07					-0.19219	30.3739		-0.01817	2.379e-05
				-0.19056	37.7079		-0.01674	3.51578e-16					-0.19056	49.8853		-0.01674	4.98454e-14					-0.19056	29.9155		-0.01674	5.09295e-08					-0.19056	33.6001		-0.01674	4.38327e-07					-0.19056	31.0519		-0.01674	2.56136e-05
				-0.18892	38.4112		-0.01531	4.08423e-16					-0.18892	50.7302		-0.01531	5.74551e-14					-0.18892	30.4612		-0.01531	5.60053e-08					-0.18892	34.2989		-0.01531	4.79017e-07					-0.18892	31.739		-0.01531	2.75724e-05
				-0.18729	39.1217		-0.01388	4.74333e-16					-0.18729	51.5822		-0.01388	6.62086e-14					-0.18729	31.0121		-0.01388	6.1575e-08					-0.18729	35.0054		-0.01388	5.23385e-07					-0.18729	32.4352		-0.01388	2.96763e-05
				-0.18566	39.8393		-0.01245	5.50731e-16					-0.18566	52.441		-0.01245	7.62749e-14					-0.18566	31.5684		-0.01245	6.76853e-08					-0.18566	35.7197		-0.01245	5.71754e-07					-0.18566	33.1403		-0.01245	3.19355e-05
				-0.18402	40.564		-0.01102	6.39262e-16					-0.18402	53.3066		-0.01102	8.78478e-14					-0.18402	32.1298		-0.01102	7.43874e-08					-0.18402	36.4416		-0.01102	6.24474e-07					-0.18402	33.8544		-0.01102	3.43613e-05
				-0.18239	41.2956		-0.00959	7.41827e-16					-0.18239	54.1787		-0.00959	1.01149e-13					-0.18239	32.6964		-0.00959	8.17372e-08					-0.18239	37.1711		-0.00959	6.81927e-07					-0.18239	34.5772		-0.00959	3.69653e-05
				-0.18076	42.0341		-0.00816	8.60616e-16					-0.18076	55.0573		-0.00816	1.16433e-13					-0.18076	33.268		-0.00816	8.97955e-08					-0.18076	37.9078		-0.00816	7.44524e-07					-0.18076	35.3088		-0.00816	3.97603e-05
				-0.17912	42.7794		-0.00673	9.9816e-16					-0.17912	55.9423		-0.00673	1.33989e-13					-0.17912	33.8445		-0.00673	9.8629e-08					-0.17912	38.6519		-0.00673	8.12713e-07					-0.17912	36.0491		-0.00673	4.27597e-05
				-0.17749	43.5312		-0.0053	1.15738e-15					-0.17749	56.8334		-0.0053	1.5415e-13					-0.17749	34.426		-0.0053	1.0831e-07					-0.17749	39.403		-0.0053	8.86979e-07					-0.17749	36.7978		-0.0053	4.59781e-05
				-0.17586	44.2896		-0.00387	1.34163e-15					-0.17586	57.7305		-0.00387	1.77297e-13					-0.17586	35.0122		-0.00387	1.18919e-07					-0.17586	40.161		-0.00387	9.67848e-07					-0.17586	37.555		-0.00387	4.94306e-05
				-0.17422	45.0545		-0.00244	1.5548e-15					-0.17422	58.6335		-0.00244	2.03865e-13					-0.17422	35.6031		-0.00244	1.3054e-07					-0.17422	40.9259		-0.00244	1.05589e-06					-0.17422	38.3205		-0.00244	5.31339e-05
				-0.17259	45.8256		-0.00102	1.80135e-15					-0.17259	59.5422		-0.00102	2.34349e-13					-0.17259	36.1986		-0.00102	1.4327e-07					-0.17259	41.6973		-0.00102	1.15172e-06					-0.17259	39.0941		-0.00102	5.71055e-05
				-0.17095	46.6028		0.000414414	2.08644e-15					-0.17095	60.4563		0.000414414	2.69318e-13					-0.17095	36.7986		0.000414414	1.5721e-07					-0.17095	42.4752		0.000414414	1.25601e-06					-0.17095	39.8758		0.000414414	6.1364e-05
				-0.16932	47.3862		0.00184	2.41601e-15					-0.16932	61.3758		0.00184	3.09421e-13					-0.16932	37.4029		0.00184	1.72472e-07					-0.16932	43.2593		0.00184	1.36949e-06					-0.16932	40.6654		0.00184	6.59295e-05
				-0.16769	48.1754		0.00327	2.79688e-15					-0.16769	62.3005		0.00327	3.55399e-13					-0.16769	38.0116		0.00327	1.8918e-07					-0.16769	44.0495		0.00327	1.49293e-06					-0.16769	41.4628		0.00327	7.08233e-05
				-0.16605	48.9703		0.0047	3.23693e-15					-0.16605	63.2301		0.0047	4.08098e-13					-0.16605	38.6244		0.0047	2.07465e-07					-0.16605	44.8456		0.0047	1.6272e-06					-0.16605	42.2678		0.0047	7.60681e-05
				-0.16442	49.7709		0.00613	3.74521e-15					-0.16442	64.1645		0.00613	4.68484e-13					-0.16442	39.2412		0.00613	2.27473e-07					-0.16442	45.6474		0.00613	1.7732e-06					-0.16442	43.0803		0.00613	8.16882e-05
				-0.16279	50.5769		0.00756	4.33214e-15					-0.16279	65.1035		0.00756	5.37658e-13					-0.16279	39.862		0.00756	2.49361e-07					-0.16279	46.4546		0.00756	1.93193e-06					-0.16279	43.9		0.00756	8.77094e-05
				-0.16115	51.3882		0.00899	5.00971e-15					-0.16115	66.0469		0.00899	6.16878e-13					-0.16115	40.4865		0.00899	2.73303e-07					-0.16115	47.2671		0.00899	2.10448e-06					-0.16115	44.7268		0.00899	9.41592e-05
				-0.15952	52.2047		0.01042	5.7917e-15					-0.15952	66.9944		0.01042	7.07578e-13					-0.15952	41.1148		0.01042	2.99484e-07					-0.15952	48.0847		0.01042	2.292e-06					-0.15952	45.5605		0.01042	0.000101067
				-0.15789	53.0261		0.01185	6.69396e-15					-0.15789	67.9459		0.01185	8.11392e-13					-0.15789	41.7465		0.01185	3.2811e-07					-0.15789	48.907		0.01185	2.49576e-06					-0.15789	46.401		0.01185	0.000108464
				-0.15625	53.8523		0.01328	7.73471e-15					-0.15625	68.9011		0.01328	9.30184e-13					-0.15625	42.3817		0.01328	3.59401e-07					-0.15625	49.734		0.01328	2.71712e-06					-0.15625	47.248		0.01328	0.000116384
				-0.15462	54.6832		0.01471	8.93487e-15					-0.15462	69.8599		0.01471	1.06608e-12					-0.15462	43.0202		0.01471	3.93599e-07					-0.15462	50.5652		0.01471	2.95754e-06					-0.15462	48.1014		0.01471	0.000124862
				-0.15298	55.5185		0.01614	1.03185e-14					-0.15298	70.822		0.01614	1.22149e-12					-0.15298	43.6617		0.01614	4.30966e-07					-0.15298	51.4006		0.01614	3.21864e-06					-0.15298	48.9608		0.01614	0.000133936
				-0.15135	56.358		0.01757	1.19132e-14					-0.15135	71.7871		0.01757	1.39918e-12					-0.15135	44.3063		0.01757	4.71789e-07					-0.15135	52.2398		0.01757	3.50211e-06					-0.15135	49.8262		0.01757	0.000143647
				-0.14972	57.2016		0.019	1.37506e-14					-0.14972	72.7551		0.019	1.60228e-12					-0.14972	44.9537		0.019	5.16378e-07					-0.14972	53.0826		0.019	3.80983e-06					-0.14972	50.6972		0.019	0.000154037
				-0.14808	58.0491		0.02043	1.58672e-14					-0.14808	73.7257		0.02043	1.83437e-12					-0.14808	45.6037		0.02043	5.6507e-07					-0.14808	53.9287		0.02043	4.14381e-06					-0.14808	51.5736		0.02043	0.000165151
				-0.14645	58.9002		0.02186	1.83047e-14					-0.14645	74.6986		0.02186	2.0995e-12					-0.14645	46.2563		0.02186	6.18233e-07					-0.14645	54.7778		0.02186	4.5062e-06					-0.14645	52.4553		0.02186	0.000177039
				-0.14482	59.7548		0.02329	2.1111e-14					-0.14482	75.6737		0.02329	2.40229e-12					-0.14482	46.9112		0.02329	6.76265e-07					-0.14482	55.6296		0.02329	4.89936e-06					-0.14482	53.3419		0.02329	0.000189752
				-0.14318	60.6126		0.02471	2.4341e-14					-0.14318	76.6506		0.02471	2.74801e-12					-0.14318	47.5684		0.02471	7.396e-07					-0.14318	56.484		0.02471	5.32582e-06					-0.14318	54.2331		0.02471	0.000203346
				-0.14155	61.4735		0.02614	2.80577e-14					-0.14155	77.6291		0.02614	3.14262e-12					-0.14155	48.2275		0.02614	8.08707e-07					-0.14155	57.3405		0.02614	5.78829e-06					-0.14155	55.1288		0.02614	0.000217878
				-0.13992	62.3372		0.02757	3.23332e-14					-0.13992	78.609		0.02757	3.59292e-12					-0.13992	48.8886		0.02757	8.84099e-07					-0.13992	58.199		0.02757	6.28973e-06					-0.13992	56.0287		0.02757	0.000233411
				-0.13828	63.2035		0.029	3.72502e-14					-0.13828	79.59		0.029	4.10662e-12					-0.13828	49.5513		0.029	9.6633e-07					-0.13828	59.059		0.029	6.83331e-06					-0.13828	56.9324		0.029	0.000250012
				-0.13665	64.0722		0.03043	4.29034e-14					-0.13665	80.5717		0.03043	4.69249e-12					-0.13665	50.2155		0.03043	1.056e-06					-0.13665	59.9203		0.03043	7.42247e-06					-0.13665	57.8397		0.03043	0.00026775
				-0.13502	64.943		0.03186	4.94014e-14					-0.13502	81.5541		0.03186	5.36049e-12					-0.13502	50.8811		0.03186	1.15377e-06					-0.13502	60.7825		0.03186	8.06089e-06					-0.13502	58.7503		0.03186	0.0002867
				-0.13338	65.8157		0.03329	5.68683e-14					-0.13338	82.5367		0.03329	6.12191e-12					-0.13338	51.5478		0.03329	1.26034e-06					-0.13338	61.6454		0.03329	8.75256e-06					-0.13338	59.664		0.03329	0.000306943
				-0.13175	66.6901		0.03472	6.54462e-14					-0.13175	83.5193		0.03472	6.98958e-12					-0.13175	52.2155		0.03472	1.37649e-06					-0.13175	62.5087		0.03472	9.50178e-06					-0.13175	60.5803		0.03472	0.000328561
				-0.13011	67.5659		0.03615	7.52979e-14					-0.13011	84.5016		0.03615	7.97805e-12					-0.13011	52.884		0.03615	1.50305e-06					-0.13011	63.3719		0.03615	1.03132e-05					-0.13011	61.499		0.03615	0.000351646
				-0.12848	68.4428		0.03758	8.66093e-14					-0.12848	85.4834		0.03758	9.10384e-12					-0.12848	53.5531		0.03758	1.64092e-06					-0.12848	64.2348		0.03758	1.11917e-05					-0.12848	62.4198		0.03758	0.000376292
				-0.12685	69.3207		0.03901	9.95932e-14					-0.12685	86.4643		0.03901	1.03857e-11					-0.12685	54.2226		0.03901	1.79109e-06					-0.12685	65.097		0.03901	1.21428e-05					-0.12685	63.3424		0.03901	0.0004026
				-0.12521	70.1993		0.04044	1.14493e-13					-0.12521	87.4441		0.04044	1.18447e-11					-0.12521	54.8923		0.04044	1.95462e-06					-0.12521	65.9583		0.04044	1.31723e-05					-0.12521	64.2664		0.04044	0.000430679
				-0.12358	71.0782		0.04187	1.31586e-13					-0.12358	88.4224		0.04187	1.35051e-11					-0.12358	55.562		0.04187	2.13266e-06					-0.12358	66.8181		0.04187	1.42863e-05					-0.12358	65.1915		0.04187	0.000460641
				-0.12195	71.9573		0.0433	1.51191e-13					-0.12195	89.399		0.0433	1.5394e-11					-0.12195	56.2315		0.0433	2.32646e-06					-0.12195	67.6763		0.0433	1.54915e-05					-0.12195	66.1174		0.0433	0.00049261
				-0.12031	72.8363		0.04473	1.73671e-13					-0.12031	90.3736		0.04473	1.75424e-11					-0.12031	56.9006		0.04473	2.53738e-06					-0.12031	68.5324		0.04473	1.67953e-05					-0.12031	67.0437		0.04473	0.000526711
				-0.11868	73.7149		0.04616	1.99439e-13					-0.11868	91.3459		0.04616	1.99851e-11					-0.11868	57.5691		0.04616	2.76688e-06					-0.11868	69.3862		0.04616	1.82053e-05					-0.11868	67.97		0.04616	0.000563083
				-0.11705	74.5929		0.04759	2.28969e-13					-0.11705	92.3155		0.04759	2.27618e-11					-0.11705	58.2368		0.04759	3.01654e-06					-0.11705	70.2371		0.04759	1.973e-05					-0.11705	68.8961		0.04759	0.00060187
				-0.11541	75.4699		0.04902	2.62801e-13					-0.11541	93.2823		0.04902	2.59171e-11					-0.11541	58.9036		0.04902	3.28809e-06					-0.11541	71.0849		0.04902	2.13783e-05					-0.11541	69.8215		0.04902	0.000643225
				-0.11378	76.3457		0.05044	3.01551e-13					-0.11378	94.2457		0.05044	2.95019e-11					-0.11378	59.569		0.05044	3.58338e-06					-0.11378	71.9293		0.05044	2.31599e-05					-0.11378	70.746		0.05044	0.000687311
				-0.11214	77.22		0.05187	3.45922e-13					-0.11214	95.2057		0.05187	3.35734e-11					-0.11214	60.233		0.05187	3.90443e-06					-0.11214	72.7698		0.05187	2.50853e-05					-0.11214	71.669		0.05187	0.000734301
				-0.11051	78.0925		0.0533	3.96715e-13					-0.11051	96.1617		0.0533	3.81963e-11					-0.11051	60.8954		0.0533	4.25341e-06					-0.11051	73.6061		0.0533	2.71655e-05					-0.11051	72.5904		0.0533	0.000784377
				-0.10888	78.963		0.05473	4.54845e-13					-0.10888	97.1137		0.05473	4.3444e-11					-0.10888	61.5559		0.05473	4.63267e-06					-0.10888	74.4378		0.05473	2.94127e-05					-0.10888	73.5096		0.05473	0.000837733
				-0.10724	79.8311		0.05616	5.21353e-13					-0.10724	98.0611		0.05616	4.93992e-11					-0.10724	62.2143		0.05616	5.04476e-06					-0.10724	75.2645		0.05616	3.18397e-05					-0.10724	74.4263		0.05616	0.000894574
				-0.10561	80.6966		0.05759	5.97425e-13					-0.10561	99.0037		0.05759	5.61554e-11					-0.10561	62.8704		0.05759	5.49243e-06					-0.10561	76.0859		0.05759	3.44605e-05					-0.10561	75.3401		0.05759	0.000955119
				-0.10398	81.5592		0.05902	6.84414e-13					-0.10398	99.9413		0.05902	6.38183e-11					-0.10398	63.524		0.05902	5.97866e-06					-0.10398	76.9016		0.05902	3.72899e-05					-0.10398	76.2507		0.05902	0.00102
				-0.10234	82.4185		0.06045	7.83858e-13					-0.10234	100.873		0.06045	7.2507e-11					-0.10234	64.1749		0.06045	6.50666e-06					-0.10234	77.7112		0.06045	4.03439e-05					-0.10234	77.1577		0.06045	0.00109
				-0.10071	83.2743		0.06188	8.97512e-13					-0.10071	101.8		0.06188	8.23563e-11					-0.10071	64.8227		0.06188	7.07991e-06					-0.10071	78.5144		0.06188	4.36398e-05					-0.10071	78.0606		0.06188	0.00116
				-0.09908	84.1264		0.06331	1.02737e-12					-0.09908	102.72		0.06331	9.35181e-11					-0.09908	65.4674		0.06331	7.70215e-06					-0.09908	79.3107		0.06331	4.71961e-05					-0.09908	78.9591		0.06331	0.00124
				-0.09744	84.9743		0.06474	1.1757e-12					-0.09744	103.634		0.06474	1.06164e-10					-0.09744	66.1086		0.06474	8.37743e-06					-0.09744	80.0999		0.06474	5.10324e-05					-0.09744	79.8527		0.06474	0.00132
				-0.09581	85.8178		0.06617	1.34508e-12					-0.09581	104.541		0.06617	1.20486e-10					-0.09581	66.7463		0.06617	9.11014e-06					-0.09581	80.8814		0.06617	5.51701e-05					-0.09581	80.7411		0.06617	0.00141
				-0.09417	86.6566		0.0676	1.53846e-12					-0.09417	105.442		0.0676	1.36704e-10					-0.09417	67.38		0.0676	9.905e-06					-0.09417	81.6551		0.0676	5.9632e-05					-0.09417	81.624		0.0676	0.0015
				-0.09254	87.4904		0.06903	1.75916e-12					-0.09254	106.335		0.06903	1.55063e-10					-0.09254	68.0096		0.06903	1.07671e-05					-0.09254	82.4203		0.06903	6.44425e-05					-0.09254	82.5008		0.06903	0.0016
				-0.09091	88.319		0.07046	2.01099e-12					-0.09091	107.22		0.07046	1.75839e-10					-0.09091	68.6349		0.07046	1.17019e-05					-0.09091	83.1769		0.07046	6.96278e-05					-0.09091	83.3712		0.07046	0.00171
				-0.08927	89.1419		0.07189	2.29825e-12					-0.08927	108.097		0.07189	1.99344e-10					-0.08927	69.2557		0.07189	1.27155e-05					-0.08927	83.9245		0.07189	7.52162e-05					-0.08927	84.2348		0.07189	0.00182
				-0.08764	89.9588		0.07332	2.62585e-12					-0.08764	108.966		0.07332	2.2593e-10					-0.08764	69.8717		0.07332	1.3814e-05					-0.08764	84.6626		0.07332	8.12376e-05					-0.08764	85.0912		0.07332	0.00194
				-0.08601	90.7696		0.07474	2.99933e-12					-0.08601	109.827		0.07474	2.55992e-10					-0.08601	70.4827		0.07474	1.50046e-05					-0.08601	85.3909		0.07474	8.77245e-05					-0.08601	85.9399		0.07474	0.00207
				-0.08437	91.5739		0.07617	3.42502e-12					-0.08437	110.678		0.07617	2.89975e-10					-0.08437	71.0884		0.07617	1.62946e-05					-0.08437	86.109		0.07617	9.47114e-05					-0.08437	86.7807		0.07617	0.00221
				-0.08274	92.3713		0.0776	3.91007e-12					-0.08274	111.521		0.0776	3.28379e-10					-0.08274	71.6887		0.0776	1.7692e-05					-0.08274	86.8167		0.0776	0.000102235					-0.08274	87.613		0.0776	0.00235
				-0.08111	93.1617		0.07903	4.46262e-12					-0.08111	112.354		0.07903	3.71769e-10					-0.08111	72.2833		0.07903	1.92056e-05					-0.08111	87.5134		0.07903	0.000110336					-0.08111	88.4366		0.07903	0.0025
				-0.07947	93.9446		0.08046	5.09189e-12					-0.07947	113.177		0.08046	4.20778e-10					-0.07947	72.872		0.08046	2.08445e-05					-0.07947	88.1989		0.08046	0.000119056					-0.07947	89.2509		0.08046	0.00266
				-0.07784	94.7198		0.08189	5.80834e-12					-0.07784	113.99		0.08189	4.76117e-10					-0.07784	73.4546		0.08189	2.26188e-05					-0.07784	88.8729		0.08189	0.000128441					-0.07784	90.0556		0.08189	0.00284
				-0.0762	95.487		0.08332	6.62381e-12					-0.0762	114.792		0.08332	5.38587e-10					-0.0762	74.0309		0.08332	2.45394e-05					-0.0762	89.5349		0.08332	0.000138539					-0.0762	90.8504		0.08332	0.00302
				-0.07457	96.2459		0.08475	7.55175e-12					-0.07457	115.584		0.08475	6.09089e-10					-0.07457	74.6005		0.08475	2.66179e-05					-0.07457	90.1846		0.08475	0.000149403					-0.07457	91.6347		0.08475	0.00321
				-0.07294	96.9961		0.08618	8.60739e-12					-0.07294	116.365		0.08618	6.88631e-10					-0.07294	75.1634		0.08618	2.88667e-05					-0.07294	90.8218		0.08618	0.000161089					-0.07294	92.4083		0.08618	0.00342
				-0.0713	97.7375		0.08761	9.80795e-12					-0.0713	117.134		0.08761	7.78349e-10					-0.0713	75.7192		0.08761	3.12994e-05					-0.0713	91.446		0.08761	0.000173655					-0.0713	93.1707		0.08761	0.00364
				-0.06967	98.4697		0.08904	1.1173e-11					-0.06967	117.892		0.08904	8.79516e-10					-0.06967	76.2679		0.08904	3.39305e-05					-0.06967	92.0569		0.08904	0.000187166					-0.06967	93.9215		0.08904	0.00387
				-0.06804	99.1924		0.09047	1.27246e-11					-0.06804	118.638		0.09047	9.93563e-10					-0.06804	76.809		0.09047	3.67755e-05					-0.06804	92.6542		0.09047	0.00020169					-0.06804	94.6605		0.09047	0.00412
				-0.0664	99.9053		0.0919	1.44877e-11					-0.0664	119.372		0.0919	1.12209e-09					-0.0664	77.3426		0.0919	3.98513e-05					-0.0664	93.2376		0.0919	0.0002173					-0.0664	95.3872		0.0919	0.00438
				-0.06477	100.608		0.09333	1.64908e-11					-0.06477	120.093		0.09333	1.2669e-09					-0.06477	77.8682		0.09333	4.31759e-05					-0.06477	93.8068		0.09333	0.000234074					-0.06477	96.1011		0.09333	0.00466
				-0.06314	101.301		0.09476	1.87658e-11					-0.06314	120.801		0.09476	1.43001e-09					-0.06314	78.3857		0.09476	4.67687e-05					-0.06314	94.3615		0.09476	0.000252094					-0.06314	96.8021		0.09476	0.00495
				-0.0615	101.983		0.09619	2.13489e-11					-0.0615	121.497		0.09619	1.61368e-09					-0.0615	78.895		0.09619	5.06506e-05					-0.0615	94.9014		0.09619	0.000271451					-0.0615	97.4896		0.09619	0.00527
				-0.05987	102.654		0.09762	2.42811e-11					-0.05987	122.179		0.09762	1.82044e-09					-0.05987	79.3958		0.09762	5.48439e-05					-0.05987	95.4261		0.09762	0.000292238					-0.05987	98.1634		0.09762	0.0056
				-0.05823	103.313		0.09905	2.76085e-11					-0.05823	122.847		0.09905	2.05314e-09					-0.05823	79.8878		0.09905	5.93727e-05					-0.05823	95.9355		0.09905	0.000314558					-0.05823	98.8231		0.09905	0.00595
				-0.0566	103.962		0.10047	3.13836e-11					-0.0566	123.502		0.10047	2.31495e-09					-0.0566	80.371		0.10047	6.4263e-05					-0.0566	96.4291		0.10047	0.000338517					-0.0566	99.4683		0.10047	0.00632
				-0.05497	104.598		0.1019	3.56653e-11					-0.05497	124.142		0.1019	2.60944e-09					-0.05497	80.8451		0.1019	6.95424e-05					-0.05497	96.9068		0.1019	0.000364233					-0.05497	100.099		0.1019	0.00672
				-0.05333	105.223		0.10333	4.05202e-11					-0.05333	124.768		0.10333	2.94059e-09					-0.05333	81.3098		0.10333	7.52408e-05					-0.05333	97.3684		0.10333	0.000391828					-0.05333	100.714		0.10333	0.00713
				-0.0517	105.835		0.10476	4.60237e-11					-0.0517	125.38		0.10476	3.31286e-09					-0.0517	81.7651		0.10476	8.13902e-05					-0.0517	97.8134		0.10476	0.000421434					-0.0517	101.314		0.10476	0.00758
				-0.05007	106.435		0.10619	5.22607e-11					-0.05007	125.977		0.10619	3.73124e-09					-0.05007	82.2107		0.10619	8.8025e-05					-0.05007	98.2418		0.10619	0.000453191					-0.05007	101.898		0.10619	0.00804
				-0.04843	107.023		0.10762	5.9327e-11					-0.04843	126.558		0.10762	4.20131e-09					-0.04843	82.6464		0.10762	9.5182e-05					-0.04843	98.6532		0.10762	0.000487249					-0.04843	102.466		0.10762	0.00854
				-0.0468	107.597		0.10905	6.73308e-11					-0.0468	127.124		0.10905	4.72931e-09					-0.0468	83.0721		0.10905	0.000102901					-0.0468	99.0474		0.10905	0.000523766					-0.0468	103.017		0.10905	0.00907
				-0.04517	108.158		0.11048	7.63937e-11					-0.04517	127.675		0.11048	5.32223e-09					-0.04517	83.4876		0.11048	0.000111224					-0.04517	99.4243		0.11048	0.000562914					-0.04517	103.552		0.11048	0.00962
				-0.04353	108.705		0.11191	8.66534e-11					-0.04353	128.21		0.11191	5.98785e-09					-0.04353	83.8927		0.11191	0.000120196					-0.04353	99.7835		0.11191	0.000604873					-0.04353	104.07		0.11191	0.01021
				-0.0419	109.239		0.11334	9.82646e-11					-0.0419	128.729		0.11334	6.73487e-09					-0.0419	84.2872		0.11334	0.000129867					-0.0419	100.125		0.11334	0.000649836					-0.0419	104.571		0.11334	0.01083
				-0.04026	109.759		0.11477	1.11402e-10					-0.04026	129.232		0.11477	7.57303e-09					-0.04026	84.671		0.11477	0.000140289					-0.04026	100.448		0.11477	0.000698009					-0.04026	105.054		0.11477	0.01149
				-0.03863	110.264		0.1162	1.26262e-10					-0.03863	129.718		0.1162	8.51319e-09					-0.03863	85.0438		0.1162	0.000151517					-0.03863	100.754		0.1162	0.000749611					-0.03863	105.519		0.1162	0.01219
				-0.037	110.756		0.11763	1.43065e-10					-0.037	130.187		0.11763	9.56745e-09					-0.037	85.4056		0.11763	0.000163612					-0.037	101.041		0.11763	0.000804875					-0.037	105.967		0.11763	0.01293
				-0.03536	111.232		0.11906	1.62061e-10					-0.03536	130.64		0.11906	1.07493e-08					-0.03536	85.7562		0.11906	0.000176638					-0.03536	101.309		0.11906	0.00086405					-0.03536	106.396		0.11906	0.01371
				-0.03373	111.694		0.12049	1.83531e-10					-0.03373	131.076		0.12049	1.20739e-08					-0.03373	86.0955		0.12049	0.000190663					-0.03373	101.559		0.12049	0.000927399					-0.03373	106.806		0.12049	0.01453
				-0.0321	112.141		0.12192	2.07788e-10					-0.0321	131.495		0.12192	1.35581e-08					-0.0321	86.4232		0.12192	0.000205762					-0.0321	101.79		0.12192	0.000995204					-0.0321	107.198		0.12192	0.0154
				-0.03046	112.572		0.12335	2.3519e-10					-0.03046	131.896		0.12335	1.52205e-08					-0.03046	86.7393		0.12335	0.000222014					-0.03046	102.002		0.12335	0.00107					-0.03046	107.57		0.12335	0.01632
				-0.02883	112.989		0.12477	2.66133e-10					-0.02883	132.28		0.12477	1.70821e-08					-0.02883	87.0436		0.12477	0.000239501					-0.02883	102.195		0.12477	0.00115					-0.02883	107.924		0.12477	0.0173
				-0.0272	113.389		0.1262	3.01066e-10					-0.0272	132.646		0.1262	1.91662e-08					-0.0272	87.3359		0.1262	0.000258316					-0.0272	102.369		0.1262	0.00123					-0.0272	108.258		0.1262	0.01833
				-0.02556	113.774		0.12763	3.40494e-10					-0.02556	132.994		0.12763	2.14987e-08					-0.02556	87.6162		0.12763	0.000278554					-0.02556	102.523		0.12763	0.00132					-0.02556	108.572		0.12763	0.01941
				-0.02393	114.143		0.12906	3.84982e-10					-0.02393	133.324		0.12906	2.41085e-08					-0.02393	87.8844		0.12906	0.000300319					-0.02393	102.659		0.12906	0.00141					-0.02393	108.867		0.12906	0.02056
				-0.02229	114.496		0.13049	4.35166e-10					-0.02229	133.636		0.13049	2.70277e-08					-0.02229	88.1403		0.13049	0.000323722					-0.02229	102.774		0.13049	0.00151					-0.02229	109.142		0.13049	0.02177
				-0.02066	114.833		0.13192	4.9176e-10					-0.02066	133.93		0.13192	3.02922e-08					-0.02066	88.3837		0.13192	0.000348879					-0.02066	102.871		0.13192	0.00162					-0.02066	109.396		0.13192	0.02305
				-0.01903	115.153		0.13335	5.55564e-10					-0.01903	134.205		0.13335	3.39417e-08					-0.01903	88.6147		0.13335	0.000375919					-0.01903	102.947		0.13335	0.00174					-0.01903	109.631		0.13335	0.0244
				-0.01739	115.457		0.13478	6.2748e-10					-0.01739	134.462		0.13478	3.80205e-08					-0.01739	88.8331		0.13478	0.000404974					-0.01739	103.005		0.13478	0.00186					-0.01739	109.845		0.13478	0.02583
				-0.01576	115.744		0.13621	7.08514e-10					-0.01576	134.701		0.13621	4.25779e-08					-0.01576	89.0387		0.13621	0.00043619					-0.01576	103.042		0.13621	0.00199					-0.01576	110.038		0.13621	0.02733
				-0.01413	116.014		0.13764	7.99799e-10					-0.01413	134.92		0.13764	4.76686e-08					-0.01413	89.2315		0.13764	0.00046972					-0.01413	103.06		0.13764	0.00214					-0.01413	110.212		0.13764	0.02892
				-0.01249	116.268		0.13907	9.02603e-10					-0.01249	135.121		0.13907	5.33534e-08					-0.01249	89.4115		0.13907	0.000505728					-0.01249	103.058		0.13907	0.00229					-0.01249	110.364		0.13907	0.0306
				-0.01086	116.504		0.1405	1.01835e-09					-0.01086	135.303		0.1405	5.96998e-08					-0.01086	89.5786		0.1405	0.00054439					-0.01086	103.037		0.1405	0.00245					-0.01086	110.495		0.1405	0.03237
				-0.00923	116.723		0.14193	1.14863e-09					-0.00923	135.466		0.14193	6.67831e-08					-0.00923	89.7326		0.14193	0.000585894					-0.00923	102.996		0.14193	0.00262					-0.00923	110.606		0.14193	0.03423
				-0.00759	116.925		0.14336	1.29523e-09					-0.00759	135.61		0.14336	7.46864e-08					-0.00759	89.8734		0.14336	0.000630438					-0.00759	102.935		0.14336	0.0028					-0.00759	110.696		0.14336	0.03619
				-0.00596	117.11		0.14479	1.46015e-09					-0.00596	135.735		0.14479	8.35022e-08					-0.00596	90.0012		0.14479	0.000678235					-0.00596	102.855		0.14479	0.003					-0.00596	110.765		0.14479	0.03827
				-0.00432	117.277		0.14622	1.64562e-09					-0.00432	135.841		0.14622	9.33332e-08					-0.00432	90.1157		0.14622	0.000729514					-0.00432	102.755		0.14622	0.00321					-0.00432	110.813		0.14622	0.04045
				-0.00269	117.427		0.14765	1.85416e-09					-0.00269	135.927		0.14765	1.04293e-07					-0.00269	90.2169		0.14765	0.000784516					-0.00269	102.636		0.14765	0.00343					-0.00269	110.84		0.14765	0.04275
				-0.00106	117.559		0.14908	2.08857e-09					-0.00106	135.995		0.14908	1.16509e-07					-0.00106	90.3048		0.14908	0.0008435					-0.00106	102.497		0.14908	0.00367					-0.00106	110.846		0.14908	0.04518
				0.000576577	117.674		0.1505	2.35198e-09					0.000576577	136.043		0.1505	1.30119e-07					0.000576577	90.3794		0.1505	0.000906741					0.000576577	102.339		0.1505	0.00392					0.000576577	110.83		0.1505	0.04774
				0.00221	117.771		0.15193	2.6479e-09					0.00221	136.072		0.15193	1.4528e-07					0.00221	90.4406		0.15193	0.000974533					0.00221	102.162		0.15193	0.00419					0.00221	110.794		0.15193	0.05043
				0.00384	117.85		0.15336	2.98026e-09					0.00384	136.081		0.15336	1.62164e-07					0.00384	90.4883		0.15336	0.00105					0.00384	101.966		0.15336	0.00448					0.00384	110.737		0.15336	0.05326
				0.00548	117.912		0.15479	3.35343e-09					0.00548	136.072		0.15479	1.8096e-07					0.00548	90.5227		0.15479	0.00113					0.00548	101.75		0.15479	0.00479					0.00548	110.659		0.15479	0.05625
				0.00711	117.955		0.15622	3.77232e-09					0.00711	136.043		0.15622	2.0188e-07					0.00711	90.5436		0.15622	0.00121					0.00711	101.516		0.15622	0.00511					0.00711	110.559		0.15622	0.05939
				0.00874	117.981		0.15765	4.24239e-09					0.00874	135.994		0.15765	2.25157e-07					0.00874	90.551		0.15765	0.0013					0.00874	101.263		0.15765	0.00546					0.00874	110.439		0.15765	0.0627
				0.01038	117.989		0.15908	4.76976e-09					0.01038	135.927		0.15908	2.51049e-07					0.01038	90.5449		0.15908	0.00139					0.01038	100.991		0.15908	0.00583					0.01038	110.298		0.15908	0.06619
				0.01201	117.98		0.16051	5.36126e-09					0.01201	135.84		0.16051	2.79843e-07					0.01201	90.5254		0.16051	0.0015					0.01201	100.701		0.16051	0.00623					0.01201	110.137		0.16051	0.06985
				0.01365	117.952		0.16194	6.02449e-09					0.01365	135.734		0.16194	3.11854e-07					0.01365	90.4925		0.16194	0.00161					0.01365	100.392		0.16194	0.00665					0.01365	109.954		0.16194	0.07371
				0.01528	117.907		0.16337	6.76795e-09					0.01528	135.609		0.16337	3.47433e-07					0.01528	90.4461		0.16337	0.00172					0.01528	100.066		0.16337	0.00709					0.01528	109.752		0.16337	0.07777
				0.01691	117.844		0.1648	7.60112e-09					0.01691	135.465		0.1648	3.86965e-07					0.01691	90.3863		0.1648	0.00185					0.01691	99.721		0.1648	0.00757					0.01691	109.528		0.1648	0.08203
				0.01855	117.763		0.16623	8.53457e-09					0.01855	135.302		0.16623	4.30878e-07					0.01855	90.3131		0.16623	0.00198					0.01855	99.3586		0.16623	0.00807					0.01855	109.285		0.16623	0.08652
				0.02018	117.665		0.16766	9.58008e-09					0.02018	135.119		0.16766	4.79643e-07					0.02018	90.2265		0.16766	0.00213					0.02018	98.9786		0.16766	0.00861					0.02018	109.021		0.16766	0.09124
				0.02181	117.549		0.16909	1.07508e-08					0.02181	134.918		0.16909	5.33782e-07					0.02181	90.1266		0.16909	0.00228					0.02181	98.5813		0.16909	0.00918					0.02181	108.738		0.16909	0.0962
				0.02345	117.415		0.17052	1.20613e-08					0.02345	134.699		0.17052	5.9387e-07					0.02345	90.0135		0.17052	0.00244					0.02345	98.1669		0.17052	0.00979					0.02345	108.434		0.17052	0.10141
				0.02508	117.264		0.17195	1.3528e-08					0.02508	134.46		0.17195	6.60543e-07					0.02508	89.8871		0.17195	0.00262					0.02508	97.7355		0.17195	0.01044					0.02508	108.111		0.17195	0.10689
				0.02671	117.095		0.17338	1.51689e-08					0.02671	134.203		0.17338	7.345e-07					0.02671	89.7475		0.17338	0.00281					0.02671	97.2875		0.17338	0.01112					0.02671	107.768		0.17338	0.11265
				0.02835	116.909		0.1748	1.70044e-08					0.02835	133.927		0.1748	8.16516e-07					0.02835	89.5949		0.1748	0.00301					0.02835	96.8231		0.1748	0.01185					0.02835	107.406		0.1748	0.1187
				0.02998	116.705		0.17623	1.90568e-08					0.02998	133.633		0.17623	9.07443e-07					0.02998	89.4292		0.17623	0.00322					0.02998	96.3425		0.17623	0.01263					0.02998	107.025		0.17623	0.12505
				0.03162	116.485		0.17766	2.13512e-08					0.03162	133.321		0.17766	1.00822e-06					0.03162	89.2505		0.17766	0.00345					0.03162	95.8461		0.17766	0.01345					0.03162	106.625		0.17766	0.13172
				0.03325	116.247		0.17909	2.39155e-08					0.03325	132.991		0.17909	1.11988e-06					0.03325	89.059		0.17909	0.00369					0.03325	95.334		0.17909	0.01433					0.03325	106.206		0.17909	0.13872
				0.03488	115.992		0.18052	2.67805e-08					0.03488	132.642		0.18052	1.24358e-06					0.03488	88.8546		0.18052	0.00396					0.03488	94.8065		0.18052	0.01526					0.03488	105.769		0.18052	0.14608
				0.03652	115.72		0.18195	2.99808e-08					0.03652	132.276		0.18195	1.38056e-06					0.03652	88.6376		0.18195	0.00423					0.03652	94.264		0.18195	0.01624					0.03652	105.314		0.18195	0.1538
				0.03815	115.432		0.18338	3.35544e-08					0.03815	131.892		0.18338	1.53221e-06					0.03815	88.4079		0.18338	0.00453					0.03815	93.7067		0.18338	0.01729					0.03815	104.84		0.18338	0.1619
				0.03978	115.127		0.18481	3.7544e-08					0.03978	131.491		0.18481	1.70005e-06					0.03978	88.1657		0.18481	0.00485					0.03978	93.135		0.18481	0.0184					0.03978	104.349		0.18481	0.17039
				0.04142	114.805		0.18624	4.19966e-08					0.04142	131.072		0.18624	1.88577e-06					0.04142	87.9111		0.18624	0.00519					0.04142	92.5491		0.18624	0.01958					0.04142	103.841		0.18624	0.17931
				0.04305	114.467		0.18767	4.69648e-08					0.04305	130.636		0.18767	2.09121e-06					0.04305	87.6442		0.18767	0.00555					0.04305	91.9493		0.18767	0.02082					0.04305	103.315		0.18767	0.18866
				0.04468	114.113		0.1891	5.25066e-08					0.04468	130.183		0.1891	2.31839e-06					0.04468	87.3651		0.1891	0.00593					0.04468	91.336		0.1891	0.02215					0.04468	102.773		0.1891	0.19847
				0.04632	113.742		0.19053	5.86865e-08					0.04632	129.713		0.19053	2.56956e-06					0.04632	87.074		0.19053	0.00634					0.04632	90.7095		0.19053	0.02355					0.04632	102.214		0.19053	0.20876
				0.04795	113.356		0.19196	6.55763e-08					0.04795	129.227		0.19196	2.84716e-06					0.04795	86.7709		0.19196	0.00678					0.04795	90.0701		0.19196	0.02504					0.04795	101.639		0.19196	0.21954
				0.04959	112.954		0.19339	7.32553e-08					0.04959	128.724		0.19339	3.15389e-06					0.04959	86.456		0.19339	0.00724					0.04959	89.4181		0.19339	0.02662					0.04959	101.048		0.19339	0.23085
				0.05122	112.536		0.19482	8.18116e-08					0.05122	128.205		0.19482	3.49272e-06					0.05122	86.1295		0.19482	0.00774					0.05122	88.754		0.19482	0.02829					0.05122	100.441		0.19482	0.24269
				0.05285	112.103		0.19625	9.13428e-08					0.05285	127.67		0.19625	3.8669e-06					0.05285	85.7914		0.19625	0.00827					0.05285	88.078		0.19625	0.03006					0.05285	99.8189		0.19625	0.2551
				0.05449	111.655		0.19768	1.01957e-07					0.05449	127.119		0.19768	4.27999e-06					0.05449	85.442		0.19768	0.00883					0.05449	87.3904		0.19768	0.03193					0.05449	99.1818		0.19768	0.26811
				0.05612	111.192		0.19911	1.13774e-07					0.05612	126.553		0.19911	4.73593e-06					0.05612	85.0813		0.19911	0.00943					0.05612	86.6917		0.19911	0.03392					0.05612	98.5301		0.19911	0.28173
				0.05775	110.714		0.20053	1.26927e-07					0.05775	125.971		0.20053	5.239e-06					0.05775	84.7096		0.20053	0.01007					0.05775	85.9822		0.20053	0.03602					0.05775	97.8641		0.20053	0.296
				0.05939	110.222		0.20196	1.41562e-07					0.05939	125.375		0.20196	5.79394e-06					0.05939	84.3269		0.20196	0.01074					0.05939	85.2622		0.20196	0.03825					0.05939	97.1841		0.20196	0.31094
				0.06102	109.715		0.20339	1.57843e-07					0.06102	124.763		0.20339	6.40592e-06					0.06102	83.9335		0.20339	0.01147					0.06102	84.5321		0.20339	0.0406					0.06102	96.4905		0.20339	0.32658
				0.06265	109.194		0.20482	1.75948e-07					0.06265	124.137		0.20482	7.0806e-06					0.06265	83.5295		0.20482	0.01224					0.06265	83.7923		0.20482	0.04309					0.06265	95.7837		0.20482	0.34295
				0.06429	108.659		0.20625	1.96078e-07					0.06429	123.496		0.20625	7.82421e-06					0.06429	83.1151		0.20625	0.01305					0.06429	83.0431		0.20625	0.04573					0.06429	95.064		0.20625	0.36008
				0.06592	108.11		0.20768	2.18453e-07					0.06592	122.841		0.20768	8.64357e-06					0.06592	82.6904		0.20768	0.01392					0.06592	82.2849		0.20768	0.04852					0.06592	94.3318		0.20768	0.37801
				0.06756	107.548		0.20911	2.43315e-07					0.06756	122.173		0.20911	9.54613e-06					0.06756	82.2557		0.20911	0.01485					0.06756	81.5182		0.20911	0.05147					0.06756	93.5875		0.20911	0.39677
				0.06919	106.973		0.21054	2.70934e-07					0.06919	121.49		0.21054	1.05401e-05					0.06919	81.8111		0.21054	0.01583					0.06919	80.7431		0.21054	0.05458					0.06919	92.8315		0.21054	0.4164
				0.07082	106.385		0.21197	3.01608e-07					0.07082	120.795		0.21197	1.16343e-05					0.07082	81.3568		0.21197	0.01687					0.07082	79.9602		0.21197	0.05788					0.07082	92.064		0.21197	0.43692
				0.07246	105.784		0.2134	3.35664e-07					0.07246	120.086		0.2134	1.28387e-05					0.07246	80.8931		0.2134	0.01798					0.07246	79.1697		0.2134	0.06136					0.07246	91.2856		0.2134	0.45838
				0.07409	105.17		0.21483	3.73466e-07					0.07409	119.365		0.21483	1.41638e-05					0.07409	80.42		0.21483	0.01916					0.07409	78.3721		0.21483	0.06504					0.07409	90.4965		0.21483	0.48082
				0.07572	104.545		0.21626	4.15413e-07					0.07572	118.631		0.21626	1.56215e-05					0.07572	79.9377		0.21626	0.02041					0.07572	77.5678		0.21626	0.06893					0.07572	89.6973		0.21626	0.50427
				0.07736	103.907		0.21769	4.61949e-07					0.07736	117.885		0.21769	1.72245e-05					0.07736	79.4466		0.21769	0.02174					0.07736	76.7571		0.21769	0.07303					0.07736	88.8882		0.21769	0.52879
				0.07899	103.258		0.21912	5.13559e-07					0.07899	117.127		0.21912	1.89869e-05					0.07899	78.9467		0.21912	0.02315					0.07899	75.9403		0.21912	0.07737					0.07899	88.0697		0.21912	0.5544
				0.08062	102.597		0.22055	5.70782e-07					0.08062	116.358		0.22055	2.09238e-05					0.08062	78.4383		0.22055	0.02465					0.08062	75.1179		0.22055	0.08195					0.08062	87.2422		0.22055	0.58117
				0.08226	101.925		0.22198	6.34212e-07					0.08226	115.577		0.22198	2.30521e-05					0.08226	77.9216		0.22198	0.02624					0.08226	74.2903		0.22198	0.08678					0.08226	86.406		0.22198	0.60912
				0.08389	101.242		0.22341	7.04501e-07					0.08389	114.785		0.22341	2.539e-05					0.08389	77.3968		0.22341	0.02793					0.08389	73.4578		0.22341	0.09188					0.08389	85.5617		0.22341	0.63832
				0.08553	100.549		0.22483	7.82371e-07					0.08553	113.983		0.22483	2.79573e-05					0.08553	76.8641		0.22483	0.02972					0.08553	72.6207		0.22483	0.09726					0.08553	84.7095		0.22483	0.66881
				0.08716	99.845		0.22626	8.68614e-07					0.08716	113.17		0.22626	3.07758e-05					0.08716	76.3237		0.22626	0.03162					0.08716	71.7795		0.22626	0.10293					0.08716	83.8498		0.22626	0.70065
				0.08879	99.1312		0.22769	9.64107e-07					0.08879	112.346		0.22769	3.38693e-05					0.08879	75.7758		0.22769	0.03363					0.08879	70.9345		0.22769	0.10892					0.08879	82.9831		0.22769	0.73388
				0.09043	98.4077		0.22912	1.06981e-06					0.09043	111.513		0.22912	3.72636e-05					0.09043	75.2207		0.22912	0.03577					0.09043	70.0861		0.22912	0.11523					0.09043	82.1098		0.22912	0.76857
				0.09206	97.6747		0.23055	1.18679e-06					0.09206	110.671		0.23055	4.09868e-05					0.09206	74.6586		0.23055	0.03803					0.09206	69.2346		0.23055	0.12189					0.09206	81.2302		0.23055	0.80477
				0.09369	96.9326		0.23198	1.3162e-06					0.09369	109.819		0.23198	4.50698e-05					0.09369	74.0896		0.23198	0.04042					0.09369	68.3804		0.23198	0.1289					0.09369	80.3449		0.23198	0.84253
				0.09533	96.1816		0.23341	1.45933e-06					0.09533	108.959		0.23341	4.95461e-05					0.09533	73.514		0.23341	0.04297					0.09533	67.5239		0.23341	0.1363					0.09533	79.454		0.23341	0.88193
				0.09696	95.422		0.23484	1.61759e-06					0.09696	108.09		0.23484	5.44521e-05					0.09696	72.9321		0.23484	0.04566					0.09696	66.6654		0.23484	0.14409					0.09696	78.5582		0.23484	0.92301
				0.09859	94.6541		0.23627	1.79254e-06					0.09859	107.212		0.23627	5.98275e-05					0.09859	72.344		0.23627	0.04851					0.09859	65.8053		0.23627	0.15229					0.09859	77.6577		0.23627	0.96586
				0.10023	93.8782		0.2377	1.98588e-06					0.10023	106.327		0.2377	6.57158e-05					0.10023	71.75		0.2377	0.05152					0.10023	64.9438		0.2377	0.16094					0.10023	76.7529		0.2377	1.01054
				0.10186	93.0946		0.23913	2.19947e-06					0.10186	105.434		0.23913	7.21638e-05					0.10186	71.1503		0.23913	0.05472					0.10186	64.0815		0.23913	0.17004					0.10186	75.8443		0.23913	1.05711
				0.1035	92.3037		0.24056	2.43539e-06					0.1035	104.533		0.24056	7.92231e-05					0.1035	70.5451		0.24056	0.0581					0.1035	63.2185		0.24056	0.17962					0.1035	74.9322		0.24056	1.10564
				0.10513	91.5057		0.24199	2.6959e-06					0.10513	103.626		0.24199	8.69491e-05					0.10513	69.9347		0.24199	0.06168					0.10513	62.3552		0.24199	0.18971					0.10513	74.017		0.24199	1.15623
				0.10676	90.7008		0.24342	2.98346e-06					0.10676	102.712		0.24342	9.54027e-05					0.10676	69.3192		0.24342	0.06546					0.10676	61.492		0.24342	0.20032					0.10676	73.0992		0.24342	1.20893
				0.1084	89.8895		0.24485	3.30082e-06					0.1084	101.792		0.24485	0.00010465					0.1084	68.6989		0.24485	0.06947					0.1084	60.6292		0.24485	0.21149					0.1084	72.179		0.24485	1.26383
				0.11003	89.072		0.24628	3.65096e-06					0.11003	100.865		0.24628	0.000114762					0.11003	68.0741		0.24628	0.0737					0.11003	59.7671		0.24628	0.22324					0.11003	71.2568		0.24628	1.32101
				0.11166	88.2486		0.24771	4.03715e-06					0.11166	99.9332		0.24771	0.000125816					0.11166	67.4449		0.24771	0.07818					0.11166	58.906		0.24771	0.2356					0.11166	70.3331		0.24771	1.38055
				0.1133	87.4197		0.24914	4.463e-06					0.1133	98.9956		0.24914	0.000137898					0.1133	66.8116		0.24914	0.08292					0.1133	58.0463		0.24914	0.24859					0.1133	69.4082		0.24914	1.44255
				0.11493	86.5854		0.25056	4.93244e-06					0.11493	98.0529		0.25056	0.0001511					0.11493	66.1744		0.25056	0.08792					0.11493	57.1882		0.25056	0.26225					0.11493	68.4824		0.25056	1.50709
				0.11656	85.7462		0.25199	5.44981e-06					0.11656	97.1054		0.25199	0.000165519					0.11656	65.5336		0.25199	0.09321					0.11656	56.332		0.25199	0.27661					0.11656	67.5562		0.25199	1.57426
				0.1182	84.9023		0.25342	6.01982e-06					0.1182	96.1535		0.25342	0.000181266					0.1182	64.8892		0.25342	0.09879					0.1182	55.4781		0.25342	0.2917					0.1182	66.6298		0.25342	1.64416
				0.11983	84.054		0.25485	6.64768e-06					0.11983	95.1974		0.25485	0.000198456					0.11983	64.2417		0.25485	0.10469					0.11983	54.6267		0.25485	0.30755					0.11983	65.7036		0.25485	1.71689
				0.12147	83.2016		0.25628	7.33905e-06					0.12147	94.2374		0.25628	0.000217218					0.12147	63.5912		0.25628	0.11093					0.12147	53.7781		0.25628	0.32421					0.12147	64.7781		0.25628	1.79255
				0.1231	82.3455		0.25771	8.10015e-06					0.1231	93.2739		0.25771	0.000237689					0.1231	62.9379		0.25771	0.1175					0.1231	52.9325		0.25771	0.3417					0.1231	63.8534		0.25771	1.87124
				0.12473	81.4858		0.25914	8.93779e-06					0.12473	92.3072		0.25914	0.000260018					0.12473	62.282		0.25914	0.12445					0.12473	52.0904		0.25914	0.36006					0.12473	62.93		0.25914	1.95307
				0.12637	80.623		0.26057	9.8594e-06					0.12637	91.3376		0.26057	0.000284367					0.12637	61.6239		0.26057	0.13178					0.12637	51.2519		0.26057	0.37935					0.12637	62.0082		0.26057	2.03815
				0.128	79.7573		0.262	1.08731e-05					0.128	90.3653		0.262	0.000310911					0.128	60.9636		0.262	0.13951					0.128	50.4172		0.262	0.39958					0.128	61.0883		0.262	2.1266
				0.12963	78.8889		0.26343	1.19879e-05					0.12963	89.3907		0.26343	0.000339841					0.12963	60.3014		0.26343	0.14767					0.12963	49.5867		0.26343	0.42082					0.12963	60.1706		0.26343	2.21852
				0.13127	78.0183		0.26486	1.32134e-05					0.13127	88.4141		0.26486	0.000371362					0.13127	59.6376		0.26486	0.15627					0.13127	48.7606		0.26486	0.44311					0.13127	59.2554		0.26486	2.31405
				0.1329	77.1456		0.26629	1.45602e-05					0.1329	87.4357		0.26629	0.000405695					0.1329	58.9723		0.26629	0.16535					0.1329	47.939		0.26629	0.46648					0.1329	58.3431		0.26629	2.41331
				0.13453	76.2712		0.26772	1.60401e-05					0.13453	86.456		0.26772	0.000443082					0.13453	58.3057		0.26772	0.17491					0.13453	47.1224		0.26772	0.491					0.13453	57.4339		0.26772	2.51641
				0.13617	75.3952		0.26915	1.76656e-05					0.13617	85.475		0.26915	0.000483783					0.13617	57.6381		0.26915	0.185					0.13617	46.3108		0.26915	0.5167					0.13617	56.5281		0.26915	2.6235
				0.1378	74.5182		0.27058	1.94507e-05					0.1378	84.4933		0.27058	0.000528079					0.1378	56.9697		0.27058	0.19562					0.1378	45.5045		0.27058	0.54365					0.1378	55.6261		0.27058	2.73471
				0.13944	73.6401		0.27201	2.14103e-05					0.13944	83.511		0.27201	0.000576274					0.13944	56.3006		0.27201	0.20682					0.13944	44.7037		0.27201	0.5719					0.13944	54.7281		0.27201	2.85017
				0.14107	72.7615		0.27344	2.35611e-05					0.14107	82.5284		0.27344	0.000628695					0.14107	55.6312		0.27344	0.21862					0.14107	43.9087		0.27344	0.60149					0.14107	53.8343		0.27344	2.97002
				0.1427	71.8825		0.27486	2.59211e-05					0.1427	81.5458		0.27486	0.000685699					0.1427	54.9615		0.27486	0.23104					0.1427	43.1195		0.27486	0.6325					0.1427	52.9451		0.27486	3.09443
				0.14434	71.0034		0.27629	2.85097e-05					0.14434	80.5635		0.27629	0.000747667					0.14434	54.2918		0.27629	0.24412					0.14434	42.3365		0.27629	0.66499					0.14434	52.0607		0.27629	3.22352
				0.14597	70.1245		0.27772	3.13485e-05					0.14597	79.5817		0.27772	0.000815014					0.14597	53.6223		0.27772	0.25789					0.14597	41.5597		0.27772	0.69901					0.14597	51.1814		0.27772	3.35746
				0.1476	69.246		0.27915	3.44606e-05					0.1476	78.6008		0.27915	0.000888185					0.1476	52.9532		0.27915	0.27238					0.1476	40.7895		0.27915	0.73463					0.1476	50.3073		0.27915	3.4964
				0.14924	68.3681		0.28058	3.78716e-05					0.14924	77.6209		0.28058	0.000967661					0.14924	52.2847		0.28058	0.28763					0.14924	40.0258		0.28058	0.77191					0.14924	49.4388		0.28058	3.6405
				0.15087	67.4913		0.28201	4.16091e-05					0.15087	76.6424		0.28201	0.00105					0.15087	51.6169		0.28201	0.30368					0.15087	39.269		0.28201	0.81094					0.15087	48.5761		0.28201	3.78993
				0.1525	66.6156		0.28344	4.57031e-05					0.1525	75.6655		0.28344	0.00115					0.1525	50.9501		0.28344	0.32056					0.1525	38.5191		0.28344	0.85178					0.1525	47.7193		0.28344	3.94487
				0.15414	65.7413		0.28487	5.01866e-05					0.15414	74.6905		0.28487	0.00125					0.15414	50.2844		0.28487	0.33831					0.15414	37.7764		0.28487	0.89451					0.15414	46.8688		0.28487	4.10547
				0.15577	64.8688		0.2863	5.5095e-05					0.15577	73.7176		0.2863	0.00136					0.15577	49.62		0.2863	0.35698					0.15577	37.0409		0.2863	0.9392					0.15577	46.0247		0.2863	4.27193
				0.15741	63.9982		0.28773	6.04674e-05					0.15741	72.747		0.28773	0.00148					0.15741	48.9572		0.28773	0.3766					0.15741	36.3128		0.28773	0.98593					0.15741	45.1872		0.28773	4.44442
				0.15904	63.1297		0.28916	6.63458e-05					0.15904	71.7791		0.28916	0.00161					0.15904	48.296		0.28916	0.39722					0.15904	35.5922		0.28916	1.0348					0.15904	44.3565		0.28916	4.62313
				0.16067	62.2636		0.29059	7.27761e-05					0.16067	70.814		0.29059	0.00175					0.16067	47.6366		0.29059	0.41888					0.16067	34.8793		0.29059	1.08588					0.16067	43.5329		0.29059	4.80826
				0.16231	61.4001		0.29202	7.98083e-05					0.16231	69.8519		0.29202	0.0019					0.16231	46.9793		0.29202	0.44165					0.16231	34.1741		0.29202	1.13927					0.16231	42.7164		0.29202	4.99999
				0.16394	60.5395		0.29345	8.74966e-05					0.16394	68.8932		0.29345	0.00207					0.16394	46.3242		0.29345	0.46555					0.16394	33.4768		0.29345	1.19505					0.16394	41.9072		0.29345	5.19853
				0.16557	59.6819		0.29488	9.58998e-05					0.16557	67.938		0.29488	0.00225					0.16557	45.6713		0.29488	0.49066					0.16557	32.7875		0.29488	1.25333					0.16557	41.1056		0.29488	5.40409
				0.16721	58.8276		0.29631	0.000105082					0.16721	66.9866		0.29631	0.00244					0.16721	45.0211		0.29631	0.51702					0.16721	32.1062		0.29631	1.31421					0.16721	40.3117		0.29631	5.61687
				0.16884	57.9768		0.29774	0.000115112					0.16884	66.0391		0.29774	0.00265					0.16884	44.3734		0.29774	0.54469					0.16884	31.4331		0.29774	1.37777					0.16884	39.5256		0.29774	5.83709
				0.17047	57.1296		0.29917	0.000126066					0.17047	65.0958		0.29917	0.00288					0.17047	43.7286		0.29917	0.57373					0.17047	30.7683		0.29917	1.44414					0.17047	38.7475		0.29917	6.06496
				0.17211	56.2864		0.30059	0.000138026					0.17211	64.1568		0.30059	0.00312					0.17211	43.0867		0.30059	0.6042					0.17211	30.1117		0.30059	1.51342					0.17211	37.9774		0.30059	6.30072
				0.17374	55.4472		0.30202	0.000151079					0.17374	63.2225		0.30202	0.00339					0.17374	42.448		0.30202	0.63616					0.17374	29.4636		0.30202	1.58572					0.17374	37.2156		0.30202	6.54459
				0.17538	54.6123		0.30345	0.000165322					0.17538	62.2929		0.30345	0.00367					0.17538	41.8125		0.30345	0.66968					0.17538	28.8239		0.30345	1.66116					0.17538	36.4622		0.30345	6.79681
				0.17701	53.7818		0.30488	0.00018086					0.17701	61.3683		0.30488	0.00398					0.17701	41.1804		0.30488	0.70483					0.17701	28.1927		0.30488	1.73986					0.17701	35.7173		0.30488	7.05761
				0.17864	52.956		0.30631	0.000197806					0.17864	60.4489		0.30631	0.00432					0.17864	40.5518		0.30631	0.74168					0.17864	27.5701		0.30631	1.82194					0.17864	34.9809		0.30631	7.32724
				0.18028	52.135		0.30774	0.00021628					0.18028	59.5348		0.30774	0.00468					0.18028	39.9269		0.30774	0.7803					0.18028	26.9561		0.30774	1.90753					0.18028	34.2532		0.30774	7.60595
				0.18191	51.319		0.30917	0.000236417					0.18191	58.6262		0.30917	0.00507					0.18191	39.3057		0.30917	0.82077					0.18191	26.3507		0.30917	1.99677					0.18191	33.5343		0.30917	7.89398
				0.18354	50.5081		0.3106	0.00025836					0.18354	57.7232		0.3106	0.0055					0.18354	38.6885		0.3106	0.86317					0.18354	25.7541		0.3106	2.08978					0.18354	32.8242		0.3106	8.19161
				0.18518	49.7026		0.31203	0.000282264					0.18518	56.8262		0.31203	0.00595					0.18518	38.0753		0.31203	0.90759					0.18518	25.1661		0.31203	2.18671					0.18518	32.123		0.31203	8.49909
				0.18681	48.9025		0.31346	0.000308296					0.18681	55.9351		0.31346	0.00644					0.18681	37.4663		0.31346	0.9541					0.18681	24.5868		0.31346	2.2877					0.18681	31.4309		0.31346	8.81669
				0.18844	48.108		0.31489	0.000336639					0.18844	55.0502		0.31489	0.00697					0.18844	36.8615		0.31489	1.00281					0.18844	24.0164		0.31489	2.3929					0.18844	30.7479		0.31489	9.14469
				0.19008	47.3193		0.31632	0.00036749					0.19008	54.1717		0.31632	0.00755					0.19008	36.261		0.31632	1.05379					0.19008	23.4547		0.31632	2.50247					0.19008	30.0739		0.31632	9.48337
				0.19171	46.5365		0.31775	0.000401059					0.19171	53.2996		0.31775	0.00816					0.19171	35.6651		0.31775	1.10715					0.19171	22.9017		0.31775	2.61656					0.19171	29.4092		0.31775	9.83301
				0.19335	45.7597		0.31918	0.000437579					0.19335	52.4341		0.31918	0.00883					0.19335	35.0737		0.31918	1.16298					0.19335	22.3575		0.31918	2.73532					0.19335	28.7537		0.31918	10.1939
				0.19498	44.9891		0.32061	0.000477295					0.19498	51.5754		0.32061	0.00955					0.19498	34.4871		0.32061	1.22138					0.19498	21.8221		0.32061	2.85894					0.19498	28.1075		0.32061	10.5663
				0.19661	44.2249		0.32204	0.000520477					0.19661	50.7235		0.32204	0.01032					0.19661	33.9051		0.32204	1.28247					0.19661	21.2954		0.32204	2.98758					0.19661	27.4705		0.32204	10.9506
				0.19825	43.467		0.32347	0.000567414					0.19825	49.8786		0.32347	0.01115					0.19825	33.3281		0.32347	1.34636					0.19825	20.7776		0.32347	3.12141					0.19825	26.843		0.32347	11.347
				0.19988	42.7157		0.32489	0.000618417					0.19988	49.0409		0.32489	0.01205					0.19988	32.756		0.32489	1.41314					0.19988	20.2684		0.32489	3.26062					0.19988	26.2247		0.32489	11.7559
				0.20151	41.971		0.32632	0.000673825					0.20151	48.2103		0.32632	0.01301					0.20151	32.1889		0.32632	1.48295					0.20151	19.7679		0.32632	3.4054					0.20151	25.6159		0.32632	12.1776
				0.20315	41.2331		0.32775	0.000734					0.20315	47.3872		0.32775	0.01405					0.20315	31.627		0.32775	1.55591					0.20315	19.2761		0.32775	3.55592					0.20315	25.0164		0.32775	12.6123
				0.20478	40.5021		0.32918	0.000799334					0.20478	46.5715		0.32918	0.01516					0.20478	31.0702		0.32918	1.63213					0.20478	18.793		0.32918	3.7124					0.20478	24.4263		0.32918	13.0605
				0.20641	39.778		0.33061	0.000870251					0.20641	45.7633		0.33061	0.01636					0.20641	30.5187		0.33061	1.71175					0.20641	18.3185		0.33061	3.87503					0.20641	23.8457		0.33061	13.5224
				0.20805	39.061		0.33204	0.000947205					0.20805	44.9628		0.33204	0.01766					0.20805	29.9725		0.33204	1.79491					0.20805	17.8525		0.33204	4.04401					0.20805	23.2744		0.33204	13.9985
				0.20968	38.3511		0.33347	0.00103					0.20968	44.1701		0.33347	0.01904					0.20968	29.4318		0.33347	1.88173					0.20968	17.3951		0.33347	4.21956					0.20968	22.7124		0.33347	14.4889
				0.21132	37.6484		0.3349	0.00112					0.21132	43.3851		0.3349	0.02053					0.21132	28.8965		0.3349	1.97237					0.21132	16.9462		0.3349	4.4019					0.21132	22.1599		0.3349	14.9941
				0.21295	36.953		0.33633	0.00122					0.21295	42.6081		0.33633	0.02213					0.21295	28.3667		0.33633	2.06697					0.21295	16.5057		0.33633	4.59125					0.21295	21.6166		0.33633	15.5144
				0.21458	36.265		0.33776	0.00133					0.21458	41.8391		0.33776	0.02385					0.21458	27.8425		0.33776	2.16569					0.21458	16.0736		0.33776	4.78783					0.21458	21.0827		0.33776	16.0502
				0.21622	35.5844		0.33919	0.00144					0.21622	41.0781		0.33919	0.0257					0.21622	27.3239		0.33919	2.26867					0.21622	15.6498		0.33919	4.99188					0.21622	20.5581		0.33919	16.6019
				0.21785	34.9114		0.34062	0.00157					0.21785	40.3252		0.34062	0.02768					0.21785	26.8109		0.34062	2.37609					0.21785	15.2343		0.34062	5.20364					0.21785	20.0427		0.34062	17.1697
				0.21948	34.2459		0.34205	0.0017					0.21948	39.5805		0.34205	0.02981					0.21948	26.3038		0.34205	2.48811					0.21948	14.827		0.34205	5.42336					0.21948	19.5365		0.34205	17.7541
				0.22112	33.588		0.34348	0.00185					0.22112	38.8441		0.34348	0.03209					0.22112	25.8023		0.34348	2.60489					0.22112	14.4278		0.34348	5.65129					0.22112	19.0395		0.34348	18.3554
				0.22275	32.9378		0.34491	0.00201					0.22275	38.116		0.34491	0.03453					0.22275	25.3067		0.34491	2.72663					0.22275	14.0367		0.34491	5.88767					0.22275	18.5517		0.34491	18.974
				0.22438	32.2953		0.34634	0.00218					0.22438	37.3962		0.34634	0.03715					0.22438	24.8168		0.34634	2.85349					0.22438	13.6536		0.34634	6.13278					0.22438	18.0728		0.34634	19.6104
				0.22602	31.6605		0.34777	0.00236					0.22602	36.6848		0.34777	0.03996					0.22602	24.3329		0.34777	2.98568					0.22602	13.2784		0.34777	6.38688					0.22602	17.603		0.34777	20.2648
				0.22765	31.0335		0.3492	0.00256					0.22765	35.9819		0.3492	0.04297					0.22765	23.8548		0.3492	3.12337					0.22765	12.9111		0.3492	6.65025					0.22765	17.1422		0.3492	20.9377
				0.22929	30.4144		0.35062	0.00278					0.22929	35.2874		0.35062	0.0462					0.22929	23.3827		0.35062	3.26678					0.22929	12.5516		0.35062	6.92317					0.22929	16.6903		0.35062	21.6295
				0.23092	29.8031		0.35205	0.00302					0.23092	34.6014		0.35205	0.04965					0.23092	22.9165		0.35205	3.4161					0.23092	12.1997		0.35205	7.20592					0.23092	16.2472		0.35205	22.3405
				0.23255	29.1997		0.35348	0.00327					0.23255	33.9239		0.35348	0.05335					0.23255	22.4562		0.35348	3.57154					0.23255	11.8554		0.35348	7.49879					0.23255	15.8128		0.35348	23.0711
				0.23419	28.6042		0.35491	0.00354					0.23419	33.255		0.35491	0.0573					0.23419	22.0019		0.35491	3.73333					0.23419	11.5186		0.35491	7.80209					0.23419	15.3871		0.35491	23.8219
				0.23582	28.0166		0.35634	0.00384					0.23582	32.5947		0.35634	0.06154					0.23582	21.5536		0.35634	3.90169					0.23582	11.1893		0.35634	8.11612					0.23582	14.9701		0.35634	24.5931
				0.23745	27.437		0.35777	0.00416					0.23745	31.9429		0.35777	0.06606					0.23745	21.1113		0.35777	4.07684					0.23745	10.8673		0.35777	8.44118					0.23745	14.5616		0.35777	25.3852
				0.23909	26.8653		0.3592	0.0045					0.23909	31.2998		0.3592	0.0709					0.23909	20.675		0.3592	4.25902					0.23909	10.5526		0.3592	8.7776					0.23909	14.1615		0.3592	26.1986
				0.24072	26.3015		0.36063	0.00488					0.24072	30.6652		0.36063	0.07608					0.24072	20.2447		0.36063	4.44846					0.24072	10.245		0.36063	9.12569					0.24072	13.7699		0.36063	27.0337
				0.24235	25.7457		0.36206	0.00528					0.24235	30.0393		0.36206	0.08161					0.24235	19.8205		0.36206	4.64543					0.24235	9.94454		0.36206	9.4858					0.24235	13.3865		0.36206	27.8909
				0.24399	25.1978		0.36349	0.00571					0.24399	29.4219		0.36349	0.08752					0.24399	19.4022		0.36349	4.85017					0.24399	9.65101		0.36349	9.85824					0.24399	13.0113		0.36349	28.7707
				0.24562	24.6579		0.36492	0.00618					0.24562	28.8132		0.36492	0.09383					0.24562	18.9899		0.36492	5.06293					0.24562	9.36436		0.36492	10.2434					0.24562	12.6442		0.36492	29.6734
				0.24726	24.1258		0.36635	0.00668					0.24726	28.213		0.36635	0.10057					0.24726	18.5836		0.36635	5.284					0.24726	9.08449		0.36635	10.6415					0.24726	12.2852		0.36635	30.5996
				0.24889	23.6017		0.36778	0.00722					0.24889	27.6215		0.36778	0.10777					0.24889	18.1833		0.36778	5.51364					0.24889	8.8113		0.36778	11.053					0.24889	11.9341		0.36778	31.5496
				0.25052	23.0856		0.36921	0.0078					0.25052	27.0385		0.36921	0.11544					0.25052	17.789		0.36921	5.75214					0.25052	8.5447		0.36921	11.4783					0.25052	11.5908		0.36921	32.5239
				0.25216	22.5772		0.37064	0.00843					0.25216	26.4641		0.37064	0.12363					0.25216	17.4007		0.37064	5.99978					0.25216	8.28459		0.37064	11.9177					0.25216	11.2553		0.37064	33.5228
				0.25379	22.0768		0.37207	0.00911					0.25379	25.8982		0.37207	0.13237					0.25379	17.0183		0.37207	6.25685					0.25379	8.03086		0.37207	12.3715					0.25379	10.9274		0.37207	34.5469
				0.25542	21.5842		0.3735	0.00984					0.25542	25.3408		0.3735	0.14168					0.25542	16.6418		0.3735	6.52366					0.25542	7.78342		0.3735	12.8402					0.25542	10.607		0.3735	35.5965
				0.25706	21.0994		0.37492	0.01062					0.25706	24.7919		0.37492	0.15161					0.25706	16.2712		0.37492	6.80052					0.25706	7.54216		0.37492	13.3241					0.25706	10.2941		0.37492	36.6721
				0.25869	20.6223		0.37635	0.01147					0.25869	24.2514		0.37635	0.16219					0.25869	15.9065		0.37635	7.08773					0.25869	7.30699		0.37635	13.8236					0.25869	9.98848		0.37635	37.7742
				0.26032	20.153		0.37778	0.01238					0.26032	23.7194		0.37778	0.17346					0.26032	15.5477		0.37778	7.38564					0.26032	7.0778		0.37778	14.3392					0.26032	9.69012		0.37778	38.9031
				0.26196	19.6914		0.37921	0.01335					0.26196	23.1957		0.37921	0.18547					0.26196	15.1948		0.37921	7.69456					0.26196	6.85449		0.37921	14.8711					0.26196	9.39889		0.37921	40.0592
				0.26359	19.2375		0.38064	0.0144					0.26359	22.6804		0.38064	0.19825					0.26359	14.8476		0.38064	8.01483					0.26359	6.63697		0.38064	15.4199					0.26359	9.11468		0.38064	41.2432
				0.26523	18.7913		0.38207	0.01553					0.26523	22.1734		0.38207	0.21185					0.26523	14.5062		0.38207	8.34679					0.26523	6.42512		0.38207	15.9858					0.26523	8.83739		0.38207	42.4552
				0.26686	18.3526		0.3835	0.01674					0.26686	21.6747		0.3835	0.22632					0.26686	14.1705		0.3835	8.69081					0.26686	6.21884		0.3835	16.5694					0.26686	8.5669		0.3835	43.6959
				0.26849	17.9214		0.38493	0.01804					0.26849	21.1841		0.38493	0.24172					0.26849	13.8406		0.38493	9.04723					0.26849	6.01804		0.38493	17.1711					0.26849	8.30312		0.38493	44.9656
				0.27013	17.4977		0.38636	0.01943					0.27013	20.7018		0.38636	0.2581					0.27013	13.5163		0.38636	9.41642					0.27013	5.82261		0.38636	17.7912					0.27013	8.04593		0.38636	46.2647
				0.27176	17.0815		0.38779	0.02093					0.27176	20.2275		0.38779	0.27551					0.27176	13.1977		0.38779	9.79877					0.27176	5.63246		0.38779	18.4302					0.27176	7.79523		0.38779	47.5937
				0.27339	16.6726		0.38922	0.02254					0.27339	19.7614		0.38922	0.29401					0.27339	12.8846		0.38922	10.1946					0.27339	5.44747		0.38922	19.0886					0.27339	7.55091		0.38922	48.953
				0.27503	16.2711		0.39065	0.02427					0.27503	19.3032		0.39065	0.31367					0.27503	12.5771		0.39065	10.6044					0.27503	5.26756		0.39065	19.7667					0.27503	7.31285		0.39065	50.3431
				0.27666	15.8768		0.39208	0.02612					0.27666	18.853		0.39208	0.33456					0.27666	12.2752		0.39208	11.0285					0.27666	5.09262		0.39208	20.465					0.27666	7.08096		0.39208	51.7642
				0.27829	15.4898		0.39351	0.0281					0.27829	18.4106		0.39351	0.35673					0.27829	11.9786		0.39351	11.4673					0.27829	4.92255		0.39351	21.184					0.27829	6.85512		0.39351	53.217
				0.27993	15.1099		0.39494	0.03023					0.27993	17.9761		0.39494	0.38028					0.27993	11.6876		0.39494	11.9213					0.27993	4.75725		0.39494	21.9241					0.27993	6.63522		0.39494	54.7017
				0.28156	14.7372		0.39637	0.0325					0.28156	17.5494		0.39637	0.40527					0.28156	11.4018		0.39637	12.3908					0.28156	4.59662		0.39637	22.6857					0.28156	6.42115		0.39637	56.2187
				0.2832	14.3714		0.3978	0.03494					0.2832	17.1304		0.3978	0.43178					0.2832	11.1215		0.3978	12.8762					0.2832	4.44057		0.3978	23.4693					0.2832	6.21282		0.3978	57.7686
				0.28483	14.0126		0.39923	0.03756					0.28483	16.719		0.39923	0.4599					0.28483	10.8464		0.39923	13.3781					0.28483	4.289		0.39923	24.2754					0.28483	6.0101		0.39923	59.3516
				0.28646	13.6607		0.40065	0.04036					0.28646	16.3151		0.40065	0.48972					0.28646	10.5765		0.40065	13.8968					0.28646	4.14182		0.40065	25.1044					0.28646	5.81289		0.40065	60.9682
				0.2881	13.3156		0.40208	0.04335					0.2881	15.9188		0.40208	0.52134					0.2881	10.3118		0.40208	14.4328					0.2881	3.99892		0.40208	25.9569					0.2881	5.62108		0.40208	62.6187
				0.28973	12.9773		0.40351	0.04656					0.28973	15.5299		0.40351	0.55484					0.28973	10.0523		0.40351	14.9865					0.28973	3.86021		0.40351	26.8331					0.28973	5.43457		0.40351	64.3036
				0.29136	12.6457		0.40494	0.04999					0.29136	15.1484		0.40494	0.59033					0.29136	9.79782		0.40494	15.5584					0.29136	3.72561		0.40494	27.7337					0.29136	5.25326		0.40494	66.0232
				0.293	12.3207		0.40637	0.05365					0.293	14.7741		0.40637	0.62792					0.293	9.54837		0.40637	16.149					0.293	3.59501		0.40637	28.6591					0.293	5.07702		0.40637	67.7779
				0.29463	12.0022		0.4078	0.05757					0.29463	14.407		0.4078	0.66773					0.29463	9.30388		0.4078	16.7587					0.29463	3.46833		0.4078	29.6098					0.29463	4.90577		0.4078	69.568
				0.29626	11.6902		0.40923	0.06177					0.29626	14.0471		0.40923	0.70986					0.29626	9.06431		0.40923	17.3881					0.29626	3.34548		0.40923	30.5861					0.29626	4.7394		0.40923	71.394
				0.2979	11.3846		0.41066	0.06624					0.2979	13.6942		0.41066	0.75445					0.2979	8.82959		0.41066	18.0375					0.2979	3.22636		0.41066	31.5887					0.2979	4.5778		0.41066	73.256
				0.29953	11.0853		0.41209	0.07103					0.29953	13.3483		0.41209	0.80162					0.29953	8.59968		0.41209	18.7075					0.29953	3.11089		0.41209	32.618					0.29953	4.42087		0.41209	75.1545
				0.30117	10.7923		0.41352	0.07614					0.30117	13.0093		0.41352	0.85151					0.30117	8.3745		0.41352	19.3987					0.30117	2.99898		0.41352	33.6744					0.30117	4.2685		0.41352	77.0898
				0.3028	10.5054		0.41495	0.08159					0.3028	12.677		0.41495	0.90426					0.3028	8.15401		0.41495	20.1114					0.3028	2.89055		0.41495	34.7584					0.3028	4.12061		0.41495	79.0623
				0.30443	10.2246		0.41638	0.08741					0.30443	12.3516		0.41638	0.96001					0.30443	7.93814		0.41638	20.8462					0.30443	2.7855		0.41638	35.8705					0.30443	3.97709		0.41638	81.0721
				0.30607	9.94976		0.41781	0.09362					0.30607	12.0328		0.41781	1.01892					0.30607	7.72684		0.41781	21.6036					0.30607	2.68376		0.41781	37.0112					0.30607	3.83783		0.41781	83.1197
				0.3077	9.68088		0.41924	0.10025					0.3077	11.7205		0.41924	1.08115					0.3077	7.52005		0.41924	22.3842					0.3077	2.58525		0.41924	38.1809					0.3077	3.70275		0.41924	85.2053
				0.30933	9.41784		0.42067	0.10731					0.30933	11.4147		0.42067	1.14687					0.30933	7.3177		0.42067	23.1885					0.30933	2.48987		0.42067	39.3801					0.30933	3.57175		0.42067	87.3291
				0.31097	9.16058		0.4221	0.11485					0.31097	11.1154		0.4221	1.21626					0.31097	7.11973		0.4221	24.0169					0.31097	2.39756		0.4221	40.6093					0.31097	3.44472		0.4221	89.4915
				0.3126	8.90899		0.42353	0.12288					0.3126	10.8223		0.42353	1.28949					0.3126	6.9261		0.42353	24.8701					0.3126	2.30823		0.42353	41.8689					0.3126	3.32159		0.42353	91.6927
				0.31423	8.663		0.42495	0.13143					0.31423	10.5355		0.42495	1.36676					0.31423	6.73673		0.42495	25.7485					0.31423	2.2218		0.42495	43.1594					0.31423	3.20224		0.42495	93.9329
				0.31587	8.42254		0.42638	0.14055					0.31587	10.2548		0.42638	1.44826					0.31587	6.55156		0.42638	26.6528					0.31587	2.1382		0.42638	44.4812					0.31587	3.0866		0.42638	96.2124
				0.3175	8.18752		0.42781	0.15025					0.3175	9.98022		0.42781	1.53421					0.3175	6.37053		0.42781	27.5834					0.3175	2.05735		0.42781	45.8348					0.3175	2.97457		0.42781	98.5313
				0.31914	7.95785		0.42924	0.16058					0.31914	9.71159		0.42924	1.62482					0.31914	6.19359		0.42924	28.5409					0.31914	1.97919		0.42924	47.2207					0.31914	2.86606		0.42924	100.89
				0.32077	7.73346		0.43067	0.17158					0.32077	9.44885		0.43067	1.7203					0.32077	6.02066		0.43067	29.5258					0.32077	1.90363		0.43067	48.6392					0.32077	2.76099		0.43067	103.288
				0.3224	7.51426		0.4321	0.18328					0.3224	9.19192		0.4321	1.82091					0.3224	5.85169		0.4321	30.5388					0.3224	1.8306		0.4321	50.0909					0.3224	2.65926		0.4321	105.727
				0.32404	7.30017		0.43353	0.19573					0.32404	8.9407		0.43353	1.92687					0.32404	5.68662		0.43353	31.5804					0.32404	1.76005		0.43353	51.576					0.32404	2.5608		0.43353	108.205
				0.32567	7.09112		0.43496	0.20896					0.32567	8.69512		0.43496	2.03844					0.32567	5.52538		0.43496	32.651					0.32567	1.69188		0.43496	53.0952					0.32567	2.46551		0.43496	110.724
				0.3273	6.88701		0.43639	0.22304					0.3273	8.45509		0.43639	2.15588					0.3273	5.36792		0.43639	33.7514					0.3273	1.62605		0.43639	54.6487					0.3273	2.37332		0.43639	113.283
				0.32894	6.68776		0.43782	0.23799					0.32894	8.22051		0.43782	2.27947					0.32894	5.21417		0.43782	34.882					0.32894	1.56248		0.43782	56.237					0.32894	2.28414		0.43782	115.883
				0.33057	6.4933		0.43925	0.25388					0.33057	7.99131		0.43925	2.40949					0.33057	5.06407		0.43925	36.0435					0.33057	1.50111		0.43925	57.8605					0.33057	2.19789		0.43925	118.524
				0.3322	6.30354		0.44068	0.27076					0.3322	7.76741		0.44068	2.54623					0.3322	4.91756		0.44068	37.2363					0.3322	1.44188		0.44068	59.5196					0.3322	2.1145		0.44068	121.205
				0.33384	6.11841		0.44211	0.28868					0.33384	7.5487		0.44211	2.69					0.33384	4.77458		0.44211	38.4611					0.33384	1.38472		0.44211	61.2146					0.33384	2.03389		0.44211	123.926
				0.33547	5.93781		0.44354	0.3077					0.33547	7.33511		0.44354	2.84111					0.33547	4.63507		0.44354	39.7184					0.33547	1.32957		0.44354	62.946					0.33547	1.95598		0.44354	126.689
				0.33711	5.76168		0.44497	0.3279					0.33711	7.12656		0.44497	2.9999					0.33711	4.49896		0.44497	41.0087					0.33711	1.27637		0.44497	64.7141					0.33711	1.8807		0.44497	129.492
				0.33874	5.58993		0.4464	0.34932					0.33874	6.92295		0.4464	3.1667					0.33874	4.3662		0.4464	42.3327					0.33874	1.22507		0.4464	66.5192					0.33874	1.80797		0.4464	132.336
				0.34037	5.42248		0.44783	0.37204					0.34037	6.72421		0.44783	3.34186					0.34037	4.23673		0.44783	43.6908					0.34037	1.17561		0.44783	68.3617					0.34037	1.73772		0.44783	135.221
				0.34201	5.25925		0.44926	0.39614					0.34201	6.53025		0.44926	3.52574					0.34201	4.11049		0.44926	45.0838					0.34201	1.12793		0.44926	70.2419					0.34201	1.66989		0.44926	138.146
				0.34364	5.10017		0.45068	0.42168					0.34364	6.34099		0.45068	3.71874					0.34364	3.98741		0.45068	46.512					0.34364	1.08197		0.45068	72.1601					0.34364	1.6044		0.45068	141.112
				0.34527	4.94515		0.45211	0.44875					0.34527	6.15633		0.45211	3.92123					0.34527	3.86745		0.45211	47.9761					0.34527	1.03769		0.45211	74.1167					0.34527	1.54118		0.45211	144.118
				0.34691	4.79412		0.45354	0.47743					0.34691	5.97621		0.45354	4.13362					0.34691	3.75054		0.45354	49.4765					0.34691	0.99504		0.45354	76.1118					0.34691	1.48018		0.45354	147.165
				0.34854	4.647		0.45497	0.5078					0.34854	5.80054		0.45497	4.35632					0.34854	3.63662		0.45497	51.014					0.34854	0.95395		0.45497	78.1459					0.34854	1.42131		0.45497	150.252
				0.35017	4.50372		0.4564	0.53997					0.35017	5.62923		0.4564	4.58978					0.35017	3.52564		0.4564	52.5889					0.35017	0.91439		0.4564	80.2191					0.35017	1.36454		0.4564	153.379
				0.35181	4.36419		0.45783	0.57401					0.35181	5.4622		0.45783	4.83443					0.35181	3.41753		0.45783	54.2017					0.35181	0.8763		0.45783	82.3317					0.35181	1.30978		0.45783	156.546
				0.35344	4.22835		0.45926	0.61004					0.35344	5.29939		0.45926	5.09073					0.35344	3.31225		0.45926	55.8532					0.35344	0.83963		0.45926	84.4839					0.35344	1.25698		0.45926	159.753
				0.35508	4.09612		0.46069	0.64816					0.35508	5.14069		0.46069	5.35917					0.35508	3.20973		0.46069	57.5437					0.35508	0.80435		0.46069	86.6759					0.35508	1.20607		0.46069	162.999
				0.35671	3.96743		0.46212	0.68848					0.35671	4.98604		0.46212	5.64022					0.35671	3.10993		0.46212	59.2737					0.35671	0.7704		0.46212	88.9079					0.35671	1.15702		0.46212	166.284
				0.35834	3.8422		0.46355	0.7311					0.35834	4.83536		0.46355	5.93439					0.35834	3.01278		0.46355	61.0438					0.35834	0.73775		0.46355	91.1802					0.35834	1.10974		0.46355	169.608
				0.35998	3.72036		0.46498	0.77616					0.35998	4.68857		0.46498	6.24221					0.35998	2.91823		0.46498	62.8545					0.35998	0.70634		0.46498	93.4927					0.35998	1.0642		0.46498	172.971
				0.36161	3.60184		0.46641	0.82377					0.36161	4.54559		0.46641	6.5642					0.36161	2.82623		0.46641	64.7062					0.36161	0.67614		0.46641	95.8457					0.36161	1.02033		0.46641	176.372
				0.36324	3.48657		0.46784	0.87407					0.36324	4.40634		0.46784	6.90092					0.36324	2.73672		0.46784	66.5994					0.36324	0.64711		0.46784	98.2394					0.36324	0.97808		0.46784	179.811
				0.36488	3.37448		0.46927	0.92719					0.36488	4.27076		0.46927	7.25295					0.36488	2.64965		0.46927	68.5346					0.36488	0.61921		0.46927	100.674					0.36488	0.9374		0.46927	183.288
				0.36651	3.2655		0.4707	0.98328					0.36651	4.13876		0.4707	7.62085					0.36651	2.56497		0.4707	70.5122					0.36651	0.5924		0.4707	103.149					0.36651	0.89825		0.4707	186.802
				0.36814	3.15957		0.47213	1.04248					0.36814	4.01027		0.47213	8.00523					0.36814	2.48263		0.47213	72.5327					0.36814	0.56664		0.47213	105.665					0.36814	0.86057		0.47213	190.352
				0.36978	3.0566		0.47356	1.10495					0.36978	3.88522		0.47356	8.40671					0.36978	2.40258		0.47356	74.5965					0.36978	0.5419		0.47356	108.221					0.36978	0.82431		0.47356	193.939
				0.37141	2.95655		0.47498	1.17085					0.37141	3.76354		0.47498	8.82593					0.37141	2.32476		0.47498	76.7039					0.37141	0.51814		0.47498	110.819					0.37141	0.78943		0.47498	197.562
				0.37305	2.85934		0.47641	1.24034					0.37305	3.64515		0.47641	9.26352					0.37305	2.24912		0.47641	78.8555					0.37305	0.49532		0.47641	113.457					0.37305	0.75588		0.47641	201.219
				0.37468	2.76491		0.47784	1.31361					0.37468	3.52998		0.47784	9.72016					0.37468	2.17563		0.47784	81.0516					0.37468	0.47343		0.47784	116.136					0.37468	0.72362		0.47784	204.912
				0.37631	2.6732		0.47927	1.39084					0.37631	3.41797		0.47927	10.1965					0.37631	2.10422		0.47927	83.2925					0.37631	0.45241		0.47927	118.856					0.37631	0.69261		0.47927	208.639
				0.37795	2.58414		0.4807	1.4722					0.37795	3.30904		0.4807	10.6934					0.37795	2.03485		0.4807	85.5786					0.37795	0.43224		0.4807	121.617					0.37795	0.66279		0.4807	212.399
				0.37958	2.49767		0.48213	1.55791					0.37958	3.20313		0.48213	11.2113					0.37958	1.96748		0.48213	87.9103					0.37958	0.4129		0.48213	124.418					0.37958	0.63415		0.48213	216.193
				0.38121	2.41372		0.48356	1.64817					0.38121	3.10017		0.48356	11.7512					0.38121	1.90205		0.48356	90.2878					0.38121	0.39434		0.48356	127.259					0.38121	0.60662		0.48356	220.019
				0.38285	2.33225		0.48499	1.7432					0.38285	3.0001		0.48499	12.3137					0.38285	1.83853		0.48499	92.7114					0.38285	0.37655		0.48499	130.141					0.38285	0.58018		0.48499	223.876
				0.38448	2.25319		0.48642	1.8432					0.38448	2.90284		0.48642	12.8995					0.38448	1.77687		0.48642	95.1815					0.38448	0.35949		0.48642	133.062					0.38448	0.55479		0.48642	227.764
				0.38611	2.17648		0.48785	1.94842					0.38611	2.80834		0.48785	13.5097					0.38611	1.71701		0.48785	97.6983					0.38611	0.34313		0.48785	136.024					0.38611	0.5304		0.48785	231.683
				0.38775	2.10206		0.48928	2.0591					0.38775	2.71653		0.48928	14.1448					0.38775	1.65893		0.48928	100.262					0.38775	0.32746		0.48928	139.025					0.38775	0.507		0.48928	235.631
				0.38938	2.02988		0.49071	2.17547					0.38938	2.62735		0.49071	14.8057					0.38938	1.60257		0.49071	102.873					0.38938	0.31245		0.49071	142.065					0.38938	0.48453		0.49071	239.608
				0.39102	1.95988		0.49214	2.29781					0.39102	2.54074		0.49214	15.4933					0.39102	1.5479		0.49214	105.531					0.39102	0.29807		0.49214	145.144					0.39102	0.46297		0.49214	243.613
				0.39265	1.89201		0.49357	2.42638					0.39265	2.45663		0.49357	16.2084					0.39265	1.49487		0.49357	108.237					0.39265	0.28429		0.49357	148.262					0.39265	0.44229		0.49357	247.645
				0.39428	1.82622		0.495	2.56146					0.39428	2.37498		0.495	16.9519					0.39428	1.44345		0.495	110.99					0.39428	0.2711		0.495	151.418					0.39428	0.42245		0.495	251.703
				0.39592	1.76245		0.49643	2.70333					0.39592	2.29571		0.49643	17.7246					0.39592	1.39358		0.49643	113.791					0.39592	0.25847		0.49643	154.612					0.39592	0.40342		0.49643	255.787
				0.39755	1.70065		0.49786	2.85229					0.39755	2.21877		0.49786	18.5276					0.39755	1.34524		0.49786	116.64					0.39755	0.24639		0.49786	157.843					0.39755	0.38518		0.49786	259.895
				0.39918	1.64077		0.49929	3.00866					0.39918	2.1441		0.49929	19.3617					0.39918	1.29838		0.49929	119.536					0.39918	0.23482		0.49929	161.111					0.39918	0.36769		0.49929	264.026
				0.40082	1.58275		0.50071	3.17275					0.40082	2.07166		0.50071	20.2277					0.40082	1.25297		0.50071	122.481					0.40082	0.22376		0.50071	164.416					0.40082	0.35093		0.50071	268.18
				0.40245	1.52656		0.50214	3.34489					0.40245	2.00138		0.50214	21.1268					0.40245	1.20896		0.50214	125.474					0.40245	0.21317		0.50214	167.757					0.40245	0.33487		0.50214	272.356
				0.40408	1.47214		0.50357	3.52542					0.40408	1.93321		0.50357	22.0599					0.40408	1.16633		0.50357	128.515					0.40408	0.20305		0.50357	171.133					0.40408	0.31949		0.50357	276.552
				0.40572	1.41945		0.505	3.7147					0.40572	1.8671		0.505	23.0278					0.40572	1.12504		0.505	131.603					0.40572	0.19337		0.505	174.544					0.40572	0.30475		0.505	280.767
				0.40735	1.36844		0.50643	3.9131					0.40735	1.80299		0.50643	24.0317					0.40735	1.08504		0.50643	134.74					0.40735	0.18412		0.50643	177.989					0.40735	0.29064		0.50643	285.001
				0.40898	1.31906		0.50786	4.12099					0.40898	1.74083		0.50786	25.0725					0.40898	1.04631		0.50786	137.924					0.40898	0.17527		0.50786	181.468					0.40898	0.27713		0.50786	289.252
				0.41062	1.27127		0.50929	4.33875					0.41062	1.68059		0.50929	26.1513					0.41062	1.00882		0.50929	141.156					0.41062	0.16682		0.50929	184.98					0.41062	0.26419		0.50929	293.52
				0.41225	1.22503		0.51072	4.5668					0.41225	1.62219		0.51072	27.2691					0.41225	0.97252		0.51072	144.435					0.41225	0.15875		0.51072	188.523					0.41225	0.25182		0.51072	297.802
				0.41389	1.18029		0.51215	4.80555					0.41389	1.56561		0.51215	28.4269					0.41389	0.93739		0.51215	147.762					0.41389	0.15104		0.51215	192.099					0.41389	0.23997		0.51215	302.098
				0.41552	1.13701		0.51358	5.05543					0.41552	1.51078		0.51358	29.6258					0.41552	0.90339		0.51358	151.135					0.41552	0.14367		0.51358	195.705					0.41552	0.22864		0.51358	306.407
				0.41715	1.09516		0.51501	5.31687					0.41715	1.45766		0.51501	30.8668					0.41715	0.8705		0.51501	154.556					0.41715	0.13664		0.51501	199.341					0.41715	0.21781		0.51501	310.728
				0.41879	1.05468		0.51644	5.59034					0.41879	1.40622		0.51644	32.1511					0.41879	0.83868		0.51644	158.023					0.41879	0.12993		0.51644	203.006					0.41879	0.20745		0.51644	315.058
				0.42042	1.01555		0.51787	5.87629					0.42042	1.3564		0.51787	33.4797					0.42042	0.8079		0.51787	161.536					0.42042	0.12352		0.51787	206.699					0.42042	0.19754		0.51787	319.398
				0.42205	0.97772		0.5193	6.17522					0.42205	1.30815		0.5193	34.8537					0.42205	0.77814		0.5193	165.094					0.42205	0.11741		0.5193	210.419					0.42205	0.18807		0.5193	323.745
				0.42369	0.94117		0.52073	6.48761					0.42369	1.26145		0.52073	36.2742					0.42369	0.74936		0.52073	168.698					0.42369	0.11158		0.52073	214.166					0.42369	0.17902		0.52073	328.099
				0.42532	0.90584		0.52216	6.81398					0.42532	1.21624		0.52216	37.7424					0.42532	0.72154		0.52216	172.347					0.42532	0.10602		0.52216	217.938					0.42532	0.17037		0.52216	332.457
				0.42695	0.8717		0.52359	7.15486					0.42695	1.17248		0.52359	39.2592					0.42695	0.69465		0.52359	176.041					0.42695	0.10071		0.52359	221.735					0.42695	0.16212		0.52359	336.82
				0.42859	0.83873		0.52502	7.51076					0.42859	1.13014		0.52502	40.8259					0.42859	0.66866		0.52502	179.778					0.42859	0.09566		0.52502	225.555					0.42859	0.15423		0.52502	341.185
				0.43022	0.80688		0.52644	7.88227					0.43022	1.08917		0.52644	42.4436					0.43022	0.64355		0.52644	183.559					0.43022	0.09084		0.52644	229.397					0.43022	0.1467		0.52644	345.55
				0.43186	0.77612		0.52787	8.26992					0.43186	1.04954		0.52787	44.1133					0.43186	0.61929		0.52787	187.383					0.43186	0.08624		0.52787	233.26					0.43186	0.1395		0.52787	349.916
				0.43349	0.74642		0.5293	8.67432					0.43349	1.01121		0.5293	45.8362					0.43349	0.59585		0.5293	191.249					0.43349	0.08187		0.5293	237.144					0.43349	0.13264		0.5293	354.279
				0.43512	0.71775		0.53073	9.09606					0.43512	0.97414		0.53073	47.6135					0.43512	0.57322		0.53073	195.156					0.43512	0.0777		0.53073	241.046					0.43512	0.12609		0.53073	358.639
				0.43676	0.69008		0.53216	9.53574					0.43676	0.9383		0.53216	49.4462					0.43676	0.55137		0.53216	199.105					0.43676	0.07373		0.53216	244.966					0.43676	0.11984		0.53216	362.995
				0.43839	0.66338		0.53359	9.994					0.43839	0.90364		0.53359	51.3355					0.43839	0.53026		0.53359	203.093					0.43839	0.06994		0.53359	248.903					0.43839	0.11388		0.53359	367.344
				0.44002	0.63761		0.53502	10.4715					0.44002	0.87014		0.53502	53.2824					0.44002	0.50989		0.53502	207.121					0.44002	0.06634		0.53502	252.855					0.44002	0.1082		0.53502	371.685
				0.44166	0.61275		0.53645	10.9688					0.44166	0.83777		0.53645	55.2881					0.44166	0.49023		0.53645	211.187					0.44166	0.06292		0.53645	256.821					0.44166	0.10277		0.53645	376.017
				0.44329	0.58877		0.53788	11.4867					0.44329	0.80649		0.53788	57.3537					0.44329	0.47126		0.53788	215.291					0.44329	0.05965		0.53788	260.8					0.44329	0.09761		0.53788	380.339
				0.44492	0.56564		0.53931	12.0258					0.44492	0.77626		0.53931	59.4803					0.44492	0.45296		0.53931	219.432					0.44492	0.05655		0.53931	264.79					0.44492	0.09268		0.53931	384.648
				0.44656	0.54334		0.54074	12.5868					0.44656	0.74706		0.54074	61.6689					0.44656	0.4353		0.54074	223.609					0.44656	0.0536		0.54074	268.79					0.44656	0.08799		0.54074	388.944
				0.44819	0.52184		0.54217	13.1705					0.44819	0.71886		0.54217	63.9206					0.44819	0.41827		0.54217	227.82					0.44819	0.05079		0.54217	272.799					0.44819	0.08352		0.54217	393.224
				0.44983	0.50112		0.5436	13.7776					0.44983	0.69162		0.5436	66.2365					0.44983	0.40184		0.5436	232.066					0.44983	0.04812		0.5436	276.816					0.44983	0.07926		0.5436	397.488
				0.45146	0.48114		0.54503	14.4088					0.45146	0.66533		0.54503	68.6177					0.45146	0.386		0.54503	236.344					0.45146	0.04558		0.54503	280.838					0.45146	0.0752		0.54503	401.733
				0.45309	0.4619		0.54646	15.0648					0.45309	0.63994		0.54646	71.0651					0.45309	0.37073		0.54646	240.654					0.45309	0.04317		0.54646	284.864					0.45309	0.07134		0.54646	405.958
				0.45473	0.44335		0.54789	15.7465					0.45473	0.61543		0.54789	73.5797					0.45473	0.35602		0.54789	244.995					0.45473	0.04088		0.54789	288.894					0.45473	0.06766		0.54789	410.161
				0.45636	0.42549		0.54932	16.4546					0.45636	0.59178		0.54932	76.1625					0.45636	0.34183		0.54932	249.365					0.45636	0.0387		0.54932	292.924					0.45636	0.06416		0.54932	414.341
				0.45799	0.40828		0.55074	17.19					0.45799	0.56895		0.55074	78.8146					0.45799	0.32816		0.55074	253.763					0.45799	0.03663		0.55074	296.955					0.45799	0.06083		0.55074	418.497
				0.45963	0.39171		0.55217	17.9534					0.45963	0.54693		0.55217	81.5368					0.45963	0.31499		0.55217	258.189					0.45963	0.03467		0.55217	300.984					0.45963	0.05766		0.55217	422.626
				0.46126	0.37576		0.5536	18.7457					0.46126	0.52569		0.5536	84.33					0.46126	0.30231		0.5536	262.64					0.46126	0.0328		0.5536	305.01					0.46126	0.05465		0.5536	426.727
				0.46289	0.3604		0.55503	19.5678					0.46289	0.5052		0.55503	87.1952					0.46289	0.29009		0.55503	267.116					0.46289	0.03103		0.55503	309.032					0.46289	0.05178		0.55503	430.799
				0.46453	0.34562		0.55646	20.4203					0.46453	0.48544		0.55646	90.1332					0.46453	0.27833		0.55646	271.615					0.46453	0.02935		0.55646	313.047					0.46453	0.04906		0.55646	434.84
				0.46616	0.33139		0.55789	21.3044					0.46616	0.46638		0.55789	93.1448					0.46616	0.267		0.55789	276.135					0.46616	0.02775		0.55789	317.053					0.46616	0.04647		0.55789	438.848
				0.4678	0.3177		0.55932	22.2207					0.4678	0.44801		0.55932	96.2308					0.4678	0.2561		0.55932	280.676					0.4678	0.02624		0.55932	321.051					0.4678	0.04401		0.55932	442.822
				0.46943	0.30453		0.56075	23.1703					0.46943	0.43031		0.56075	99.392					0.46943	0.2456		0.56075	285.235					0.46943	0.0248		0.56075	325.037					0.46943	0.04167		0.56075	446.759
				0.47106	0.29187		0.56218	24.1539					0.47106	0.41324		0.56218	102.629					0.47106	0.2355		0.56218	289.812					0.47106	0.02344		0.56218	329.01					0.47106	0.03944		0.56218	450.66
				0.4727	0.27968		0.56361	25.1726					0.4727	0.3968		0.56361	105.943					0.4727	0.22578		0.56361	294.405					0.4727	0.02215		0.56361	332.968					0.4727	0.03733		0.56361	454.521
				0.47433	0.26797		0.56504	26.2271					0.47433	0.38095		0.56504	109.334					0.47433	0.21643		0.56504	299.012					0.47433	0.02093		0.56504	336.911					0.47433	0.03533		0.56504	458.341
				0.47596	0.25671		0.56647	27.3186					0.47596	0.36569		0.56647	112.802					0.47596	0.20744		0.56647	303.632					0.47596	0.01977		0.56647	340.835					0.47596	0.03342		0.56647	462.12
				0.4776	0.24588		0.5679	28.4478					0.4776	0.35099		0.5679	116.349					0.4776	0.19879		0.5679	308.262					0.4776	0.01867		0.5679	344.74					0.4776	0.03162		0.5679	465.854
				0.47923	0.23547		0.56933	29.6158					0.47923	0.33683		0.56933	119.975					0.47923	0.19047		0.56933	312.902					0.47923	0.01762		0.56933	348.623					0.47923	0.0299		0.56933	469.543
				0.48086	0.22548		0.57076	30.8235					0.48086	0.3232		0.57076	123.68					0.48086	0.18247		0.57076	317.55					0.48086	0.01664		0.57076	352.483					0.48086	0.02827		0.57076	473.185
				0.4825	0.21587		0.57219	32.0718					0.4825	0.31007		0.57219	127.465					0.4825	0.17479		0.57219	322.204					0.4825	0.0157		0.57219	356.318					0.4825	0.02673		0.57219	476.779
				0.48413	0.20664		0.57362	33.3617					0.48413	0.29744		0.57362	131.33					0.48413	0.1674		0.57362	326.861					0.48413	0.01482		0.57362	360.127					0.48413	0.02527		0.57362	480.323
				0.48577	0.19778		0.57505	34.6942					0.48577	0.28528		0.57505	135.275					0.48577	0.1603		0.57505	331.522					0.48577	0.01398		0.57505	363.907					0.48577	0.02388		0.57505	483.815
				0.4874	0.18926		0.57647	36.0702					0.4874	0.27357		0.57647	139.301					0.4874	0.15348		0.57647	336.182					0.4874	0.01319		0.57647	367.657					0.4874	0.02256		0.57647	487.254
				0.48903	0.18109		0.5779	37.4908					0.48903	0.26232		0.5779	143.408					0.48903	0.14693		0.5779	340.842					0.48903	0.01244		0.5779	371.376					0.48903	0.02131		0.5779	490.639
				0.49067	0.17324		0.57933	38.9569					0.49067	0.25148		0.57933	147.595					0.49067	0.14063		0.57933	345.499					0.49067	0.01173		0.57933	375.061					0.49067	0.02013		0.57933	493.967
				0.4923	0.16571		0.58076	40.4694					0.4923	0.24107		0.58076	151.864					0.4923	0.13459		0.58076	350.151					0.4923	0.01106		0.58076	378.711					0.4923	0.01901		0.58076	497.239
				0.49393	0.15848		0.58219	42.0294					0.49393	0.23105		0.58219	156.213					0.49393	0.12879		0.58219	354.795					0.49393	0.01042		0.58219	382.323					0.49393	0.01795		0.58219	500.451
				0.49557	0.15155		0.58362	43.6379					0.49557	0.22141		0.58362	160.643					0.49557	0.12321		0.58362	359.431					0.49557	0.00982		0.58362	385.897					0.49557	0.01694		0.58362	503.603
				0.4972	0.14489		0.58505	45.2958					0.4972	0.21215		0.58505	165.154					0.4972	0.11787		0.58505	364.057					0.4972	0.00925		0.58505	389.431					0.4972	0.01599		0.58505	506.694
				0.49883	0.13851		0.58648	47.004					0.49883	0.20325		0.58648	169.745					0.49883	0.11273		0.58648	368.67					0.49883	0.00872		0.58648	392.922					0.49883	0.01509		0.58648	509.721
				0.50047	0.13239		0.58791	48.7636					0.50047	0.19469		0.58791	174.416					0.50047	0.10781		0.58791	373.268					0.50047	0.00821		0.58791	396.37					0.50047	0.01423		0.58791	512.684
				0.5021	0.12652		0.58934	50.5755					0.5021	0.18646		0.58934	179.167					0.5021	0.10308		0.58934	377.849					0.5021	0.00773		0.58934	399.772					0.5021	0.01343		0.58934	515.581
				0.50374	0.12089		0.59077	52.4407					0.50374	0.17856		0.59077	183.997					0.50374	0.09855		0.59077	382.412					0.50374	0.00728		0.59077	403.126					0.50374	0.01266		0.59077	518.411
				0.50537	0.1155		0.5922	54.3601					0.50537	0.17097		0.5922	188.906					0.50537	0.0942		0.5922	386.954					0.50537	0.00685		0.5922	406.432					0.50537	0.01194		0.5922	521.173
				0.507	0.11032		0.59363	56.3346					0.507	0.16368		0.59363	193.894					0.507	0.09003		0.59363	391.474					0.507	0.00645		0.59363	409.687					0.507	0.01126		0.59363	523.866
				0.50864	0.10537		0.59506	58.3653					0.50864	0.15668		0.59506	198.958					0.50864	0.08604		0.59506	395.969					0.50864	0.00607		0.59506	412.89					0.50864	0.01061		0.59506	526.487
				0.51027	0.10062		0.59649	60.4528					0.51027	0.14995		0.59649	204.1					0.51027	0.0822		0.59649	400.437					0.51027	0.00571		0.59649	416.039					0.51027	0.01		0.59649	529.037
				0.5119	0.09607		0.59792	62.5983					0.5119	0.1435		0.59792	209.317					0.5119	0.07853		0.59792	404.876					0.5119	0.00537		0.59792	419.132					0.5119	0.00942		0.59792	531.513
				0.51354	0.09172		0.59935	64.8026					0.51354	0.1373		0.59935	214.609					0.51354	0.07501		0.59935	409.284					0.51354	0.00505		0.59935	422.169					0.51354	0.00887		0.59935	533.915
				0.51517	0.08754		0.60077	67.0665					0.51517	0.13135		0.60077	219.975					0.51517	0.07164		0.60077	413.659					0.51517	0.00475		0.60077	425.147					0.51517	0.00836		0.60077	536.241
				0.5168	0.08355		0.6022	69.3909					0.5168	0.12564		0.6022	225.414					0.5168	0.06841		0.6022	418					0.5168	0.00446		0.6022	428.064					0.5168	0.00787		0.6022	538.491
				0.51844	0.07972		0.60363	71.7766					0.51844	0.12016		0.60363	230.924					0.51844	0.06531		0.60363	422.303					0.51844	0.00419		0.60363	430.92					0.51844	0.00741		0.60363	540.664
				0.52007	0.07606		0.60506	74.2244					0.52007	0.11491		0.60506	236.505					0.52007	0.06235		0.60506	426.566					0.52007	0.00394		0.60506	433.713					0.52007	0.00697		0.60506	542.758
				0.52171	0.07256		0.60649	76.7351					0.52171	0.10987		0.60649	242.154					0.52171	0.05951		0.60649	430.789					0.52171	0.0037		0.60649	436.441					0.52171	0.00656		0.60649	544.772
				0.52334	0.0692		0.60792	79.3095					0.52334	0.10503		0.60792	247.871					0.52334	0.05679		0.60792	434.968					0.52334	0.00348		0.60792	439.102					0.52334	0.00617		0.60792	546.706
				0.52497	0.066		0.60935	81.9483					0.52497	0.1004		0.60935	253.654					0.52497	0.05419		0.60935	439.102					0.52497	0.00327		0.60935	441.697					0.52497	0.00581		0.60935	548.559
				0.52661	0.06293		0.61078	84.6522					0.52661	0.09595		0.61078	259.501					0.52661	0.0517		0.61078	443.188					0.52661	0.00307		0.61078	444.222					0.52661	0.00546		0.61078	550.329
				0.52824	0.05999		0.61221	87.4218					0.52824	0.09169		0.61221	265.411					0.52824	0.04931		0.61221	447.225					0.52824	0.00288		0.61221	446.677					0.52824	0.00514		0.61221	552.016
				0.52987	0.05719		0.61364	90.2579					0.52987	0.08761		0.61364	271.381					0.52987	0.04703		0.61364	451.21					0.52987	0.0027		0.61364	449.061					0.52987	0.00483		0.61364	553.619
				0.53151	0.0545		0.61507	93.1611					0.53151	0.08369		0.61507	277.41					0.53151	0.04485		0.61507	455.142					0.53151	0.00254		0.61507	451.371					0.53151	0.00454		0.61507	555.138
				0.53314	0.05194		0.6165	96.1318					0.53314	0.07994		0.6165	283.496					0.53314	0.04276		0.6165	459.018					0.53314	0.00238		0.6165	453.608					0.53314	0.00427		0.6165	556.571
				0.53477	0.04948		0.61793	99.1706					0.53477	0.07635		0.61793	289.636					0.53477	0.04077		0.61793	462.836					0.53477	0.00223		0.61793	455.769					0.53477	0.00401		0.61793	557.918
				0.53641	0.04714		0.61936	102.278					0.53641	0.0729		0.61936	295.829					0.53641	0.03886		0.61936	466.595					0.53641	0.00209		0.61936	457.853					0.53641	0.00377		0.61936	559.178
				0.53804	0.0449		0.62079	105.455					0.53804	0.06961		0.62079	302.072					0.53804	0.03704		0.62079	470.292					0.53804	0.00196		0.62079	459.86					0.53804	0.00354		0.62079	560.351
				0.53968	0.04276		0.62222	108.701					0.53968	0.06645		0.62222	308.362					0.53968	0.03529		0.62222	473.926					0.53968	0.00184		0.62222	461.788					0.53968	0.00332		0.62222	561.436
				0.54131	0.04072		0.62365	112.017					0.54131	0.06343		0.62365	314.698					0.54131	0.03362		0.62365	477.494					0.54131	0.00173		0.62365	463.636					0.54131	0.00312		0.62365	562.433
				0.54294	0.03877		0.62508	115.403					0.54294	0.06053		0.62508	321.077					0.54294	0.03203		0.62508	480.995					0.54294	0.00162		0.62508	465.404					0.54294	0.00293		0.62508	563.341
				0.54458	0.0369		0.6265	118.86					0.54458	0.05776		0.6265	327.496					0.54458	0.03051		0.6265	484.427					0.54458	0.00152		0.6265	467.089					0.54458	0.00275		0.6265	564.16
				0.54621	0.03512		0.62793	122.387					0.54621	0.05511		0.62793	333.952					0.54621	0.02905		0.62793	487.788					0.54621	0.00142		0.62793	468.692					0.54621	0.00258		0.62793	564.888
				0.54784	0.03342		0.62936	125.986					0.54784	0.05257		0.62936	340.442					0.54784	0.02767		0.62936	491.076					0.54784	0.00133		0.62936	470.211					0.54784	0.00242		0.62936	565.527
				0.54948	0.0318		0.63079	129.655					0.54948	0.05015		0.63079	346.965					0.54948	0.02634		0.63079	494.29					0.54948	0.00125		0.63079	471.645					0.54948	0.00227		0.63079	566.076
				0.55111	0.03025		0.63222	133.396					0.55111	0.04783		0.63222	353.515					0.55111	0.02507		0.63222	497.427					0.55111	0.00117		0.63222	472.994					0.55111	0.00213		0.63222	566.533
				0.55274	0.02878		0.63365	137.207					0.55274	0.0456		0.63365	360.092					0.55274	0.02386		0.63365	500.486					0.55274	0.00109		0.63365	474.257					0.55274	0.002		0.63365	566.9
				0.55438	0.02737		0.63508	141.09					0.55438	0.04348		0.63508	366.691					0.55438	0.02271		0.63508	503.465					0.55438	0.00102		0.63508	475.433					0.55438	0.00187		0.63508	567.176
				0.55601	0.02603		0.63651	145.044					0.55601	0.04145		0.63651	373.309					0.55601	0.02161		0.63651	506.363					0.55601	0.000956132		0.63651	476.522					0.55601	0.00176		0.63651	567.361
				0.55765	0.02474		0.63794	149.068					0.55765	0.03951		0.63794	379.943					0.55765	0.02056		0.63794	509.178					0.55765	0.000894546		0.63794	477.523					0.55765	0.00165		0.63794	567.455
				0.55928	0.02352		0.63937	153.164					0.55928	0.03765		0.63937	386.59					0.55928	0.01955		0.63937	511.908					0.55928	0.000836766		0.63937	478.435					0.55928	0.00154		0.63937	567.457
				0.56091	0.02236		0.6408	157.329					0.56091	0.03588		0.6408	393.246					0.56091	0.0186		0.6408	514.552					0.56091	0.00078257		0.6408	479.258					0.56091	0.00144		0.6408	567.368
				0.56255	0.02125		0.64223	161.565					0.56255	0.03418		0.64223	399.907					0.56255	0.01768		0.64223	517.109					0.56255	0.000731744		0.64223	479.991					0.56255	0.00135		0.64223	567.188
				0.56418	0.02019		0.64366	165.87					0.56418	0.03256		0.64366	406.571					0.56418	0.01681		0.64366	519.576					0.56418	0.000684089		0.64366	480.634					0.56418	0.00127		0.64366	566.916
				0.56581	0.01918		0.64509	170.244					0.56581	0.03102		0.64509	413.233					0.56581	0.01598		0.64509	521.953					0.56581	0.000639415		0.64509	481.187					0.56581	0.00119		0.64509	566.554
				0.56745	0.01822		0.64652	174.686					0.56745	0.02954		0.64652	419.89					0.56745	0.01519		0.64652	524.239					0.56745	0.000597545		0.64652	481.649					0.56745	0.00111		0.64652	566.1
				0.56908	0.0173		0.64795	179.197					0.56908	0.02813		0.64795	426.538					0.56908	0.01444		0.64795	526.431					0.56908	0.00055831		0.64795	482.02					0.56908	0.00104		0.64795	565.556
				0.57071	0.01643		0.64938	183.774					0.57071	0.02678		0.64938	433.174					0.57071	0.01372		0.64938	528.529					0.57071	0.000521552		0.64938	482.3					0.57071	0.000972341		0.64938	564.922
				0.57235	0.0156		0.6508	188.419					0.57235	0.02549		0.6508	439.792					0.57235	0.01303		0.6508	530.532					0.57235	0.00048712		0.6508	482.488					0.57235	0.000909702		0.6508	564.197
				0.57398	0.01481		0.65223	193.128					0.57398	0.02426		0.65223	446.391					0.57398	0.01238		0.65223	532.438					0.57398	0.000454876		0.65223	482.585					0.57398	0.000850937		0.65223	563.383
				0.57562	0.01406		0.65366	197.903					0.57562	0.02309		0.65366	452.964					0.57562	0.01176		0.65366	534.246					0.57562	0.000424684		0.65366	482.591					0.57562	0.000795817		0.65366	562.48
				0.57725	0.01334		0.65509	202.741					0.57725	0.02197		0.65509	459.51					0.57725	0.01117		0.65509	535.955					0.57725	0.000396421		0.65509	482.505					0.57725	0.000744126		0.65509	561.487
				0.57888	0.01266		0.65652	207.641					0.57888	0.0209		0.65652	466.023					0.57888	0.0106		0.65652	537.565					0.57888	0.000369968		0.65652	482.327					0.57888	0.00069566		0.65652	560.407
				0.58052	0.01201		0.65795	212.603					0.58052	0.01988		0.65795	472.5					0.58052	0.01007		0.65795	539.074					0.58052	0.000345215		0.65795	482.058					0.58052	0.000650228		0.65795	559.238
				0.58215	0.0114		0.65938	217.626					0.58215	0.01891		0.65938	478.936					0.58215	0.00956		0.65938	540.481					0.58215	0.000322056		0.65938	481.698					0.58215	0.000607647		0.65938	557.982
				0.58378	0.01081		0.66081	222.707					0.58378	0.01799		0.66081	485.328					0.58378	0.00907		0.66081	541.786					0.58378	0.000300394		0.66081	481.247					0.58378	0.000567747		0.66081	556.639
				0.58542	0.01025		0.66224	227.846					0.58542	0.0171		0.66224	491.671					0.58542	0.00861		0.66224	542.988					0.58542	0.000280135		0.66224	480.705					0.58542	0.000530366		0.66224	555.21
				0.58705	0.00972		0.66367	233.041					0.58705	0.01626		0.66367	497.962					0.58705	0.00817		0.66367	544.086					0.58705	0.000261193		0.66367	480.073					0.58705	0.000495352		0.66367	553.696
				0.58868	0.00921		0.6651	238.29					0.58868	0.01546		0.6651	504.195					0.58868	0.00775		0.6651	545.079					0.58868	0.000243485		0.6651	479.351					0.58868	0.000462562		0.6651	552.097
				0.59032	0.00873		0.66653	243.593					0.59032	0.01469		0.66653	510.368					0.59032	0.00735		0.66653	545.967					0.59032	0.000226934		0.66653	478.539					0.59032	0.000431861		0.66653	550.414
				0.59195	0.00828		0.66796	248.946					0.59195	0.01396		0.66796	516.475					0.59195	0.00697		0.66796	546.75					0.59195	0.000211468		0.66796	477.638					0.59195	0.000403121		0.66796	548.647
				0.59359	0.00784		0.66939	254.35					0.59359	0.01326		0.66939	522.514					0.59359	0.00661		0.66939	547.427					0.59359	0.000197019		0.66939	476.648					0.59359	0.000376222		0.66939	546.799
				0.59522	0.00743		0.67082	259.8					0.59522	0.0126		0.67082	528.479					0.59522	0.00627		0.67082	547.997					0.59522	0.000183521		0.67082	475.569					0.59522	0.000351051		0.67082	544.869
				0.59685	0.00704		0.67225	265.297					0.59685	0.01197		0.67225	534.366					0.59685	0.00594		0.67225	548.46					0.59685	0.000170916		0.67225	474.404					0.59685	0.000327502		0.67225	542.859
				0.59849	0.00667		0.67368	270.837					0.59849	0.01137		0.67368	540.172					0.59849	0.00563		0.67368	548.817					0.59849	0.000159146		0.67368	473.151					0.59849	0.000305475		0.67368	540.769
				0.60012	0.00632		0.67511	276.419					0.60012	0.0108		0.67511	545.892					0.60012	0.00533		0.67511	549.066					0.60012	0.000148159		0.67511	471.813					0.60012	0.000284875		0.67511	538.6
				0.60175	0.00598		0.67653	282.04					0.60175	0.01025		0.67653	551.523					0.60175	0.00505		0.67653	549.208					0.60175	0.000137904		0.67653	470.388					0.60175	0.000265614		0.67653	536.354
				0.60339	0.00566		0.67796	287.698					0.60339	0.00973		0.67796	557.06					0.60339	0.00479		0.67796	549.242					0.60339	0.000128334		0.67796	468.88					0.60339	0.000247608		0.67796	534.031
				0.60502	0.00536		0.67939	293.391					0.60502	0.00924		0.67939	562.499					0.60502	0.00454		0.67939	549.169					0.60502	0.000119405		0.67939	467.287					0.60502	0.000230779		0.67939	531.632
				0.60665	0.00507		0.68082	299.117					0.60665	0.00877		0.68082	567.837					0.60665	0.0043		0.68082	548.988					0.60665	0.000111077		0.68082	465.611					0.60665	0.000215053		0.68082	529.16
				0.60829	0.0048		0.68225	304.873					0.60829	0.00832		0.68225	573.07					0.60829	0.00407		0.68225	548.7					0.60829	0.00010331		0.68225	463.854					0.60829	0.00020036		0.68225	526.614
				0.60992	0.00454		0.68368	310.656					0.60992	0.0079		0.68368	578.193					0.60992	0.00385		0.68368	548.304					0.60992	9.6067e-05		0.68368	462.015					0.60992	0.000186636		0.68368	523.996
				0.61156	0.0043		0.68511	316.464					0.61156	0.00749		0.68511	583.203					0.61156	0.00365		0.68511	547.802					0.61156	8.93152e-05		0.68511	460.097					0.61156	0.000173819		0.68511	521.307
				0.61319	0.00406		0.68654	322.294					0.61319	0.00711		0.68654	588.096					0.61319	0.00345		0.68654	547.193					0.61319	8.30221e-05		0.68654	458.1					0.61319	0.000161851		0.68654	518.548
				0.61482	0.00384		0.68797	328.144					0.61482	0.00674		0.68797	592.869					0.61482	0.00327		0.68797	546.478					0.61482	7.71577e-05		0.68797	456.024					0.61482	0.000150679		0.68797	515.722
				0.61646	0.00364		0.6894	334.01					0.61646	0.00639		0.6894	597.517					0.61646	0.00309		0.6894	545.657					0.61646	7.16938e-05		0.6894	453.873					0.61646	0.000140252		0.6894	512.828
				0.61809	0.00344		0.69083	339.89					0.61809	0.00606		0.69083	602.039					0.61809	0.00292		0.69083	544.73					0.61809	6.66042e-05		0.69083	451.645					0.61809	0.000130521		0.69083	509.868
				0.61972	0.00325		0.69226	345.781					0.61972	0.00574		0.69226	606.429					0.61972	0.00277		0.69226	543.699					0.61972	6.18641e-05		0.69226	449.343					0.61972	0.000121442		0.69226	506.843
				0.62136	0.00307		0.69369	351.679					0.62136	0.00545		0.69369	610.685					0.62136	0.00262		0.69369	542.563					0.62136	5.74504e-05		0.69369	446.969					0.62136	0.000112973		0.69369	503.756
				0.62299	0.0029		0.69512	357.582					0.62299	0.00516		0.69512	614.803					0.62299	0.00247		0.69512	541.324					0.62299	5.33414e-05		0.69512	444.522					0.62299	0.000105075		0.69512	500.607
				0.62462	0.00274		0.69655	363.487					0.62462	0.00489		0.69655	618.781					0.62462	0.00234		0.69655	539.982					0.62462	4.95168e-05		0.69655	442.005					0.62462	9.77107e-05		0.69655	497.397
				0.62626	0.00259		0.69798	369.391					0.62626	0.00463		0.69798	622.615					0.62626	0.00221		0.69798	538.537					0.62626	4.59577e-05		0.69798	439.419					0.62626	9.08452e-05		0.69798	494.129
				0.62789	0.00245		0.69941	375.29					0.62789	0.00439		0.69941	626.302					0.62789	0.00209		0.69941	536.992					0.62789	4.26463e-05		0.69941	436.765					0.62789	8.4446e-05		0.69941	490.803
				0.62953	0.00231		0.70083	381.18					0.62953	0.00416		0.70083	629.839					0.62953	0.00198		0.70083	535.346					0.62953	3.95659e-05		0.70083	434.045					0.62953	7.84826e-05		0.70083	487.421
				0.63116	0.00218		0.70226	387.06					0.63116	0.00394		0.70226	633.223					0.63116	0.00187		0.70226	533.601					0.63116	3.6701e-05		0.70226	431.26					0.63116	7.29266e-05		0.70226	483.985
				0.63279	0.00206		0.70369	392.925					0.63279	0.00373		0.70369	636.453					0.63279	0.00177		0.70369	531.757					0.63279	3.40371e-05		0.70369	428.412					0.63279	6.7751e-05		0.70369	480.495
				0.63443	0.00195		0.70512	398.771					0.63443	0.00353		0.70512	639.525					0.63443	0.00167		0.70512	529.816					0.63443	3.15605e-05		0.70512	425.502					0.63443	6.29307e-05		0.70512	476.954
				0.63606	0.00184		0.70655	404.597					0.63606	0.00334		0.70655	642.436					0.63606	0.00158		0.70655	527.778					0.63606	2.92586e-05		0.70655	422.531					0.63606	5.84423e-05		0.70655	473.363
				0.63769	0.00173		0.70798	410.397					0.63769	0.00316		0.70798	645.185					0.63769	0.00149		0.70798	525.646					0.63769	2.71193e-05		0.70798	419.502					0.63769	5.42638e-05		0.70798	469.723
				0.63933	0.00164		0.70941	416.169					0.63933	0.00299		0.70941	647.77					0.63933	0.0014		0.70941	523.42					0.63933	2.51317e-05		0.70941	416.415					0.63933	5.03744e-05		0.70941	466.036
				0.64096	0.00154		0.71084	421.909					0.64096	0.00283		0.71084	650.188					0.64096	0.00133		0.71084	521.101					0.64096	2.32853e-05		0.71084	413.273					0.64096	4.67549e-05		0.71084	462.304
				0.64259	0.00146		0.71227	427.613					0.64259	0.00268		0.71227	652.437					0.64259	0.00125		0.71227	518.691					0.64259	2.15705e-05		0.71227	410.076					0.64259	4.33873e-05		0.71227	458.528
				0.64423	0.00137		0.7137	433.279					0.64423	0.00254		0.7137	654.515					0.64423	0.00118		0.7137	516.191					0.64423	1.99781e-05		0.7137	406.827					0.64423	4.02545e-05		0.7137	454.709
				0.64586	0.00129		0.71513	438.902					0.64586	0.0024		0.71513	656.421					0.64586	0.00112		0.71513	513.602					0.64586	1.84997e-05		0.71513	403.528					0.64586	3.73409e-05		0.71513	450.85
				0.6475	0.00122		0.71656	444.478					0.6475	0.00227		0.71656	658.154					0.6475	0.00105		0.71656	510.926					0.6475	1.71275e-05		0.71656	400.179					0.6475	3.46316e-05		0.71656	446.952
				0.64913	0.00115		0.71799	450.005					0.64913	0.00215		0.71799	659.711					0.64913	0.000992884		0.71799	508.165					0.64913	1.58541e-05		0.71799	396.783					0.64913	3.21128e-05		0.71799	443.016
				0.65076	0.00109		0.71942	455.479					0.65076	0.00203		0.71942	661.092					0.65076	0.000936607		0.71942	505.32					0.65076	1.46725e-05		0.71942	393.341					0.65076	2.97715e-05		0.71942	439.044
				0.6524	0.00102		0.72085	460.895					0.6524	0.00192		0.72085	662.296					0.6524	0.000883388		0.72085	502.392					0.6524	1.35764e-05		0.72085	389.854					0.6524	2.75957e-05		0.72085	435.037
				0.65403	0.000963642		0.72228	466.251					0.65403	0.00181		0.72228	663.321					0.65403	0.00083307		0.72228	499.384					0.65403	1.25598e-05		0.72228	386.326					0.65403	2.5574e-05		0.72228	430.998
				0.65566	0.000907944		0.72371	471.543					0.65566	0.00171		0.72371	664.167					0.65566	0.000785501		0.72371	496.296					0.65566	1.16171e-05		0.72371	382.757					0.65566	2.36959e-05		0.72371	426.928
				0.6573	0.000855335		0.72514	476.767					0.6573	0.00162		0.72514	664.833					0.6573	0.000740538		0.72514	493.131					0.6573	1.07431e-05		0.72514	379.149					0.6573	2.19516e-05		0.72514	422.828
				0.65893	0.000805653		0.72656	481.919					0.65893	0.00153		0.72656	665.318					0.65893	0.000698045		0.72656	489.891					0.65893	9.93293e-06		0.72656	375.503					0.65893	2.03319e-05		0.72656	418.7
				0.66056	0.000758743		0.72799	486.997					0.66056	0.00145		0.72799	665.622					0.66056	0.000657892		0.72799	486.576					0.66056	9.18213e-06		0.72799	371.822					0.66056	1.8828e-05		0.72799	414.546
				0.6622	0.000714456		0.72942	491.997					0.6622	0.00136		0.72942	665.745					0.6622	0.000619957		0.72942	483.189					0.6622	8.48647e-06		0.72942	368.108					0.6622	1.74321e-05		0.72942	410.367
				0.66383	0.000672653		0.73085	496.914					0.66383	0.00129		0.73085	665.687					0.66383	0.000584123		0.73085	479.732					0.66383	7.84201e-06		0.73085	364.361					0.66383	1.61367e-05		0.73085	406.164
				0.66547	0.0006332		0.73228	501.746					0.66547	0.00122		0.73228	665.447					0.66547	0.000550278		0.73228	476.206					0.66547	7.24512e-06		0.73228	360.585					0.66547	1.49346e-05		0.73228	401.94
				0.6671	0.000595971		0.73371	506.489					0.6671	0.00115		0.73371	665.027					0.6671	0.000518317		0.73371	472.614					0.6671	6.69237e-06		0.73371	356.779					0.6671	1.38195e-05		0.73371	397.696
				0.66873	0.000560846		0.73514	511.141					0.66873	0.00108		0.73514	664.426					0.66873	0.000488139		0.73514	468.957					0.66873	6.18062e-06		0.73514	352.947					0.66873	1.27852e-05		0.73514	393.434
				0.67037	0.000527712		0.73657	515.696					0.67037	0.00102		0.73657	663.644					0.67037	0.000459651		0.73657	465.237					0.67037	5.70692e-06		0.73657	349.09					0.67037	1.18261e-05		0.73657	389.154
				0.672	0.00049646		0.738	520.153					0.672	0.000966383		0.738	662.683					0.672	0.00043276		0.738	461.456					0.672	5.26851e-06		0.738	345.209					0.672	1.09369e-05		0.738	384.859
				0.67363	0.000466989		0.73943	524.507					0.67363	0.000911889		0.73943	661.543					0.67363	0.000407382		0.73943	457.617					0.67363	4.86286e-06		0.73943	341.307					0.67363	1.01125e-05		0.73943	380.551
				0.67527	0.000439201		0.74086	528.757					0.67527	0.000860347		0.74086	660.225					0.67527	0.000383436		0.74086	453.72					0.67527	4.48758e-06		0.74086	337.385					0.67527	9.3486e-06		0.74086	376.23
				0.6769	0.000413004		0.74229	532.898					0.6769	0.000811602		0.74229	658.731					0.6769	0.000360843		0.74229	449.769					0.6769	4.14047e-06		0.74229	333.445					0.6769	8.64072e-06		0.74229	371.898
				0.67853	0.000388311		0.74372	536.927					0.67853	0.000765511		0.74372	657.061					0.67853	0.000339531		0.74372	445.765					0.67853	3.81949e-06		0.74372	329.488					0.67853	7.98493e-06		0.74372	367.557
				0.68017	0.000365039		0.74515	540.842					0.68017	0.000721936		0.74515	655.216					0.68017	0.000319431		0.74515	441.71					0.68017	3.52271e-06		0.74515	325.517					0.68017	7.3775e-06		0.74515	363.208
				0.6818	0.000343111		0.74658	544.639					0.6818	0.000680744		0.74658	653.199					0.6818	0.000300475		0.74658	437.606					0.6818	3.24838e-06		0.74658	321.532					0.6818	6.81499e-06		0.74658	358.853
				0.68344	0.00032245		0.74801	548.316					0.68344	0.000641811		0.74801	651.011					0.68344	0.000282603		0.74801	433.456					0.68344	2.99484e-06		0.74801	317.536					0.68344	6.29418e-06		0.74801	354.493
				0.68507	0.000302989		0.74944	551.87					0.68507	0.00060502		0.74944	648.653					0.68507	0.000265754		0.74944	429.261					0.68507	2.76056e-06		0.74944	313.531					0.68507	5.81206e-06		0.74944	350.13
				0.6867	0.000284658		0.75086	555.298					0.6867	0.000570256		0.75086	646.128					0.6867	0.000249872		0.75086	425.023					0.6867	2.54412e-06		0.75086	309.517					0.6867	5.36585e-06		0.75086	345.764
				0.68834	0.000267397		0.75229	558.598					0.68834	0.000537414		0.75229	643.438					0.68834	0.000234904		0.75229	420.745					0.68834	2.34421e-06		0.75229	305.496					0.68834	4.95296e-06		0.75229	341.399
				0.68997	0.000251144		0.75372	561.766					0.68997	0.000506392		0.75372	640.584					0.68997	0.000220801		0.75372	416.428					0.68997	2.15959e-06		0.75372	301.47					0.68997	4.57098e-06		0.75372	337.034
				0.6916	0.000235844		0.75515	564.801					0.6916	0.000477092		0.75515	637.569					0.6916	0.000207513		0.75515	412.075					0.6916	1.98913e-06		0.75515	297.442					0.6916	4.21765e-06		0.75515	332.671
				0.69324	0.000221442		0.75658	567.701					0.69324	0.000449424		0.75658	634.396					0.69324	0.000194996		0.75658	407.687					0.69324	1.83178e-06		0.75658	293.411					0.69324	3.89089e-06		0.75658	328.312
				0.69487	0.000207888		0.75801	570.462					0.69487	0.000423301		0.75801	631.066					0.69487	0.000183207		0.75801	403.267					0.69487	1.68655e-06		0.75801	289.38					0.69487	3.58877e-06		0.75801	323.958
				0.6965	0.000195135		0.75944	573.083					0.6965	0.00039864		0.75944	627.583					0.6965	0.000172104		0.75944	398.818					0.6965	1.55255e-06		0.75944	285.35					0.6965	3.30948e-06		0.75944	319.611
				0.69814	0.000183136		0.76087	575.562					0.69814	0.000375362		0.76087	623.949					0.69814	0.000161651		0.76087	394.34					0.69814	1.42891e-06		0.76087	281.323					0.69814	3.05134e-06		0.76087	315.271
				0.69977	0.000171849		0.7623	577.896					0.69977	0.000353394		0.7623	620.168					0.69977	0.00015181		0.7623	389.836					0.69977	1.31487e-06		0.7623	277.301					0.69977	2.81281e-06		0.7623	310.94
				0.70141	0.000161234		0.76373	580.085					0.70141	0.000332664		0.76373	616.241					0.70141	0.000142547		0.76373	385.308					0.70141	1.2097e-06		0.76373	273.284					0.70141	2.59243e-06		0.76373	306.619
				0.70304	0.000151251		0.76516	582.126					0.70304	0.000313105		0.76516	612.173					0.70304	0.000133829		0.76516	380.758					0.70304	1.11273e-06		0.76516	269.274					0.70304	2.38886e-06		0.76516	302.309
				0.70467	0.000141865		0.76659	584.017					0.70467	0.000294655		0.76659	607.966					0.70467	0.000125626		0.76659	376.188					0.70467	1.02334e-06		0.76659	265.272					0.70467	2.20086e-06		0.76659	298.012
				0.70631	0.000133041		0.76802	585.757					0.70631	0.000277253		0.76802	603.623					0.70631	0.000117908		0.76802	371.6					0.70631	9.40954e-07		0.76802	261.281					0.70631	2.02727e-06		0.76802	293.729
				0.70794	0.000124748		0.76945	587.346					0.70794	0.000260841		0.76945	599.148					0.70794	0.000110647		0.76945	366.996					0.70794	8.65033e-07		0.76945	257.3					0.70794	1.86702e-06		0.76945	289.461
				0.70957	0.000116953		0.77088	588.78					0.70957	0.000245366		0.77088	594.545					0.70957	0.000103819		0.77088	362.379					0.70957	7.95086e-07		0.77088	253.333					0.70957	1.71911e-06		0.77088	285.209
				0.71121	0.000109629		0.77231	590.06					0.71121	0.000230777		0.77231	589.816					0.71121	9.7397e-05		0.77231	357.749					0.71121	7.30655e-07		0.77231	249.379					0.71121	1.58261e-06		0.77231	280.974
				0.71284	0.000102749		0.77374	591.184					0.71284	0.000217024		0.77374	584.965					0.71284	9.13589e-05		0.77374	353.11					0.71284	6.71317e-07		0.77374	245.44					0.71284	1.45668e-06		0.77374	276.758
				0.71447	9.62853e-05		0.77517	592.152					0.71447	0.000204062		0.77517	579.996					0.71447	8.56824e-05		0.77517	348.462					0.71447	6.16681e-07		0.77517	241.518					0.71447	1.34051e-06		0.77517	272.561
				0.71611	9.02149e-05		0.77659	592.962					0.71611	0.000191847		0.77659	574.913					0.71611	8.03466e-05		0.77659	343.808					0.71611	5.66384e-07		0.77659	237.614					0.71611	1.23337e-06		0.77659	268.384
				0.71774	8.45144e-05		0.77802	593.614					0.71774	0.000180337		0.77802	569.719					0.71774	7.5332e-05		0.77802	339.15					0.71774	5.20089e-07		0.77802	233.728					0.71774	1.13459e-06		0.77802	264.229
				0.71938	7.91622e-05		0.77945	594.108					0.71938	0.000169494		0.77945	564.419					0.71938	7.06198e-05		0.77945	334.49					0.71938	4.77488e-07		0.77945	229.862					0.71938	1.04351e-06		0.77945	260.097
				0.72101	7.41377e-05		0.78088	594.443					0.72101	0.000159281		0.78088	559.015					0.72101	6.61925e-05		0.78088	329.829					0.72101	4.38292e-07		0.78088	226.017					0.72101	9.59564e-07		0.78088	255.988
				0.72264	6.94217e-05		0.78231	594.618					0.72264	0.000149661		0.78231	553.513					0.72264	6.20336e-05		0.78231	325.17					0.72264	4.02237e-07		0.78231	222.194					0.72264	8.82203e-07		0.78231	251.903
				0.72428	6.49959e-05		0.78374	594.634					0.72428	0.000140603		0.78374	547.915					0.72428	5.81273e-05		0.78374	320.513					0.72428	3.69078e-07		0.78374	218.395					0.72428	8.10925e-07		0.78374	247.844
				0.72591	6.0843e-05		0.78517	594.491					0.72591	0.000132074		0.78517	542.226					0.72591	5.44589e-05		0.78517	315.861					0.72591	3.38588e-07		0.78517	214.62					0.72591	7.45264e-07		0.78517	243.81
				0.72754	5.69469e-05		0.7866	594.188					0.72754	0.000124045		0.7866	536.451					0.72754	5.10144e-05		0.7866	311.216					0.72754	3.10557e-07		0.7866	210.87					0.72754	6.8479e-07		0.7866	239.804
				0.72918	5.32923e-05		0.78803	593.727					0.72918	0.000116488		0.78803	530.592					0.72918	4.77807e-05		0.78803	306.58					0.72918	2.84792e-07		0.78803	207.146					0.72918	6.29104e-07		0.78803	235.826
				0.73081	4.98646e-05		0.78946	593.107					0.73081	0.000109375		0.78946	524.654					0.73081	4.47454e-05		0.78946	301.953					0.73081	2.61116e-07		0.78946	203.45					0.73081	5.77836e-07		0.78946	231.876
				0.73244	4.66504e-05		0.79089	592.328					0.73244	0.000102682		0.79089	518.642					0.73244	4.18966e-05		0.79089	297.338					0.73244	2.39362e-07		0.79089	199.781					0.73244	5.30646e-07		0.79089	227.956
				0.73408	4.36368e-05		0.79232	591.392					0.73408	9.63853e-05		0.79232	512.558					0.73408	3.92233e-05		0.79232	292.736					0.73408	2.19378e-07		0.79232	196.142					0.73408	4.87217e-07		0.79232	224.066
				0.73571	4.08117e-05		0.79375	590.3					0.73571	9.04617e-05		0.79375	506.409					0.73571	3.67152e-05		0.79375	288.148					0.73571	2.01025e-07		0.79375	192.532					0.73571	4.47257e-07		0.79375	220.207
				0.73735	3.81637e-05		0.79518	589.051					0.73735	8.48901e-05		0.79518	500.196					0.73735	3.43623e-05		0.79518	283.578					0.73735	1.84172e-07		0.79518	188.953					0.73735	4.10497e-07		0.79518	216.38
				0.73898	3.56822e-05		0.79661	587.648					0.73898	7.96504e-05		0.79661	493.926					0.73898	3.21555e-05		0.79661	279.025					0.73898	1.68699e-07		0.79661	185.405					0.73898	3.76686e-07		0.79661	212.585
				0.74061	3.33569e-05		0.79804	586.09					0.74061	7.47235e-05		0.79804	487.601					0.74061	3.00859e-05		0.79804	274.491					0.74061	1.54497e-07		0.79804	181.89					0.74061	3.45595e-07		0.79804	208.823
				0.74225	3.11785e-05		0.79947	584.38					0.74225	7.00914e-05		0.79947	481.226					0.74225	2.81453e-05		0.79947	269.978					0.74225	1.41464e-07		0.79947	178.407					0.74225	3.1701e-07		0.79947	205.094
				0.74388	2.9138e-05		0.80089	582.519					0.74388	6.57372e-05		0.80089	474.805					0.74388	2.6326e-05		0.80089	265.488					0.74388	1.29505e-07		0.80089	174.958					0.74388	2.90734e-07		0.80089	201.4
				0.74551	2.72269e-05		0.80232	580.509					0.74551	6.16447e-05		0.80232	468.342					0.74551	2.46206e-05		0.80232	261.021					0.74551	1.18535e-07		0.80232	171.543					0.74551	2.66585e-07		0.80232	197.74
				0.74715	2.54373e-05		0.80375	578.35					0.74715	5.77988e-05		0.80375	461.842					0.74715	2.30222e-05		0.80375	256.579					0.74715	1.08473e-07		0.80375	168.162					0.74715	2.44396e-07		0.80375	194.116
				0.74878	2.37618e-05		0.80518	576.045					0.74878	5.41852e-05		0.80518	455.307					0.74878	2.15245e-05		0.80518	252.163					0.74878	9.92466e-08		0.80518	164.817					0.74878	2.24011e-07		0.80518	190.527
				0.75041	2.21932e-05		0.80661	573.595					0.75041	5.07903e-05		0.80661	448.743					0.75041	2.01211e-05		0.80661	247.775					0.75041	9.07875e-08		0.80661	161.508					0.75041	2.05287e-07		0.80661	186.975
				0.75205	2.07251e-05		0.80804	571.002					0.75205	4.76013e-05		0.80804	442.153					0.75205	1.88065e-05		0.80804	243.415					0.75205	8.30336e-08		0.80804	158.235					0.75205	1.88093e-07		0.80804	183.459
				0.75368	1.93512e-05		0.80947	568.269					0.75368	4.46062e-05		0.80947	435.541					0.75368	1.75752e-05		0.80947	239.085					0.75368	7.59274e-08		0.80947	155					0.75368	1.72306e-07		0.80947	179.981
				0.75532	1.80656e-05		0.8109	565.398					0.75532	4.17937e-05		0.8109	428.911					0.75532	1.6422e-05		0.8109	234.787					0.75532	6.94162e-08		0.8109	151.801					0.75532	1.57814e-07		0.8109	176.54
				0.75695	1.68629e-05		0.81233	562.39					0.75695	3.9153e-05		0.81233	422.267					0.75695	1.53422e-05		0.81233	230.52					0.75695	6.34512e-08		0.81233	148.641					0.75695	1.44514e-07		0.81233	173.137
				0.75858	1.57379e-05		0.81376	559.248					0.75858	3.66739e-05		0.81376	415.613					0.75858	1.43313e-05		0.81376	226.287					0.75858	5.79877e-08		0.81376	145.518					0.75858	1.32309e-07		0.81376	169.772
				0.76022	1.46857e-05		0.81519	555.974					0.76022	3.43469e-05		0.81519	408.952					0.76022	1.3385e-05		0.81519	222.088					0.76022	5.29846e-08		0.81519	142.434					0.76022	1.21112e-07		0.81519	166.446
				0.76185	1.37018e-05		0.81662	552.572					0.76185	3.2163e-05		0.81662	402.289					0.76185	1.24993e-05		0.81662	217.924					0.76185	4.84039e-08		0.81662	139.389					0.76185	1.10842e-07		0.81662	163.159
				0.76348	1.27819e-05		0.81805	549.043					0.76348	3.01137e-05		0.81805	395.626					0.76348	1.16705e-05		0.81805	213.797					0.76348	4.42108e-08		0.81805	136.384					0.76348	1.01423e-07		0.81805	159.911
				0.76512	1.1922e-05		0.81948	545.391					0.76512	2.8191e-05		0.81948	388.968					0.76512	1.08951e-05		0.81948	209.706					0.76512	4.03732e-08		0.81948	133.418					0.76512	9.27869e-08		0.81948	156.702
				0.76675	1.11182e-05		0.82091	541.618					0.76675	2.63873e-05		0.82091	382.317					0.76675	1.01696e-05		0.82091	205.654					0.76675	3.68617e-08		0.82091	130.491					0.76675	8.48702e-08		0.82091	153.533
				0.76838	1.03671e-05		0.82234	537.726					0.76838	2.46955e-05		0.82234	375.678					0.76838	9.49105e-06		0.82234	201.64					0.76838	3.36492e-08		0.82234	127.605					0.76838	7.76142e-08		0.82234	150.404
				0.77002	9.66521e-06		0.82377	533.72					0.77002	2.31089e-05		0.82377	369.054					0.77002	8.85645e-06		0.82377	197.666					0.77002	3.07108e-08		0.82377	124.758					0.77002	7.0965e-08		0.82377	147.315
				0.77165	9.00951e-06		0.8252	529.601					0.77165	2.16212e-05		0.8252	362.448					0.77165	8.26305e-06		0.8252	193.733					0.77165	2.80237e-08		0.8252	121.953					0.77165	6.48732e-08		0.8252	144.267
				0.77329	8.39703e-06		0.82662	525.374					0.77329	2.02263e-05		0.82662	355.863					0.77329	7.70827e-06		0.82662	189.84					0.77329	2.55668e-08		0.82662	119.187					0.77329	5.92931e-08		0.82662	141.258
				0.77492	7.82501e-06		0.82805	521.04					0.77492	1.89188e-05		0.82805	349.303					0.77492	7.18967e-06		0.82805	185.99					0.77492	2.33208e-08		0.82805	116.462					0.77492	5.41826e-08		0.82805	138.291
				0.77655	7.29085e-06		0.82948	516.604					0.77655	1.76933e-05		0.82948	342.77					0.77655	6.70496e-06		0.82948	182.181					0.77655	2.12681e-08		0.82948	113.778					0.77655	4.95032e-08		0.82948	135.363
				0.77819	6.79213e-06		0.83091	512.068					0.77819	1.65448e-05		0.83091	336.268					0.77819	6.25199e-06		0.83091	178.416					0.77819	1.93924e-08		0.83091	111.135					0.77819	4.52194e-08		0.83091	132.477
				0.77982	6.32656e-06		0.83234	507.436					0.77982	1.54687e-05		0.83234	329.799					0.77982	5.82877e-06		0.83234	174.695					0.77982	1.76787e-08		0.83234	108.533					0.77982	4.12984e-08		0.83234	129.631
				0.78145	5.89203e-06		0.83377	502.711					0.78145	1.44606e-05		0.83377	323.366					0.78145	5.43338e-06		0.83377	171.017					0.78145	1.61134e-08		0.83377	105.971					0.78145	3.77103e-08		0.83377	126.825
				0.78309	5.48651e-06		0.8352	497.896					0.78309	1.35162e-05		0.8352	316.973					0.78309	5.06406e-06		0.8352	167.384					0.78309	1.46839e-08		0.8352	103.45					0.78309	3.44273e-08		0.8352	124.061
				0.78472	5.10812e-06		0.83663	492.996					0.78472	1.26317e-05		0.83663	310.622					0.78472	4.71915e-06		0.83663	163.797					0.78472	1.33787e-08		0.83663	100.97					0.78472	3.14242e-08		0.83663	121.337
				0.78635	4.75512e-06		0.83806	488.013					0.78635	1.18034e-05		0.83806	304.315					0.78635	4.39707e-06		0.83806	160.255					0.78635	1.21871e-08		0.83806	98.5309					0.78635	2.86776e-08		0.83806	118.654
				0.78799	4.42584e-06		0.83949	482.951					0.78799	1.10279e-05		0.83949	298.054					0.78799	4.09636e-06		0.83949	156.758					0.78799	1.10996e-08		0.83949	96.1324					0.78799	2.61661e-08		0.83949	116.012
				0.78962	4.11875e-06		0.84092	477.813					0.78962	1.03018e-05		0.84092	291.844					0.78962	3.81565e-06		0.84092	153.308					0.78962	1.01072e-08		0.84092	93.7745					0.78962	2.38701e-08		0.84092	113.41
				0.79126	3.83238e-06		0.84235	472.603					0.79126	9.62222e-06		0.84235	285.684					0.79126	3.55365e-06		0.84235	149.905					0.79126	9.20172e-09		0.84235	91.4571					0.79126	2.17713e-08		0.84235	110.849
				0.79289	3.56539e-06		0.84378	467.324					0.79289	8.98618e-06		0.84378	279.579					0.79289	3.30915e-06		0.84378	146.548					0.79289	8.37579e-09		0.84378	89.18					0.79289	1.98534e-08		0.84378	108.328
				0.79452	3.31649e-06		0.84521	461.981					0.79452	8.39099e-06		0.84521	273.529					0.79452	3.08101e-06		0.84521	143.239					0.79452	7.62254e-09		0.84521	86.9431					0.79452	1.81009e-08		0.84521	105.847
				0.79616	3.08451e-06		0.84664	456.577					0.79616	7.83411e-06		0.84664	267.538					0.79616	2.86818e-06		0.84664	139.977					0.79616	6.93571e-09		0.84664	84.7463					0.79616	1.65e-08		0.84664	103.407
				0.79779	2.86832e-06		0.84807	451.114					0.79779	7.31315e-06		0.84807	261.606					0.79779	2.66965e-06		0.84807	136.762					0.79779	6.30957e-09		0.84807	82.5893					0.79779	1.50379e-08		0.84807	101.007
				0.79942	2.66688e-06		0.8495	445.598					0.79942	6.82587e-06		0.8495	255.737					0.79942	2.48449e-06		0.8495	133.595					0.79942	5.73885e-09		0.8495	80.4719					0.79942	1.37027e-08		0.8495	98.6461
				0.80106	2.47921e-06		0.85092	440.031					0.80106	6.37015e-06		0.85092	249.931					0.80106	2.31183e-06		0.85092	130.476					0.80106	5.21877e-09		0.85092	78.394					0.80106	1.24837e-08		0.85092	96.3252
				0.80269	2.3044e-06		0.85235	434.417					0.80269	5.94402e-06		0.85235	244.19					0.80269	2.15085e-06		0.85235	127.405					0.80269	4.74491e-09		0.85235	76.3552					0.80269	1.1371e-08		0.85235	94.0438
				0.80432	2.14159e-06		0.85378	428.76					0.80432	5.5456e-06		0.85378	238.516					0.80432	2.00078e-06		0.85378	124.382					0.80432	4.31325e-09		0.85378	74.3554					0.80432	1.03554e-08		0.85378	91.8017
				0.80596	1.98999e-06		0.85521	423.063					0.80596	5.17316e-06		0.85521	232.911					0.80596	1.86091e-06		0.85521	121.406					0.80596	3.92012e-09		0.85521	72.3941					0.80596	9.42883e-09		0.85521	89.5986
				0.80759	1.84884e-06		0.85664	417.33					0.80759	4.82505e-06		0.85664	227.375					0.80759	1.73055e-06		0.85664	118.479					0.80759	3.56214e-09		0.85664	70.4713					0.80759	8.58351e-09		0.85664	87.4343
				0.80923	1.71744e-06		0.85807	411.564					0.80923	4.49972e-06		0.85807	221.91					0.80923	1.60909e-06		0.85807	115.6					0.80923	3.23623e-09		0.85807	68.5865					0.80923	7.81249e-09		0.85807	85.3086
				0.81086	1.59514e-06		0.8595	405.77					0.81086	4.19574e-06		0.8595	216.518					0.81086	1.49593e-06		0.8595	112.768					0.81086	2.93958e-09		0.8595	66.7395					0.81086	7.10937e-09		0.8595	83.2211
				0.81249	1.48132e-06		0.86093	399.949					0.81249	3.91173e-06		0.86093	211.2					0.81249	1.39052e-06		0.86093	109.985					0.81249	2.66961e-09		0.86093	64.9299					0.81249	6.46831e-09		0.86093	81.1717
				0.81413	1.37542e-06		0.86236	394.106					0.81413	3.64644e-06		0.86236	205.956					0.81413	1.29235e-06		0.86236	107.249					0.81413	2.42397e-09		0.86236	63.1574					0.81413	5.88394e-09		0.86236	79.16
				0.81576	1.2769e-06		0.86379	388.245					0.81576	3.39865e-06		0.86379	200.787					0.81576	1.20093e-06		0.86379	104.56					0.81576	2.20052e-09		0.86379	61.4216					0.81576	5.35134e-09		0.86379	77.1857
				0.81739	1.18525e-06		0.86522	382.368					0.81739	3.16725e-06		0.86522	195.695					0.81739	1.11581e-06		0.86522	101.919					0.81739	1.99728e-09		0.86522	59.7222					0.81739	4.86603e-09		0.86522	75.2486
				0.81903	1.10002e-06		0.86665	376.479					0.81903	2.95119e-06		0.86665	190.68					0.81903	1.03657e-06		0.86665	99.3256					0.81903	1.81247e-09		0.86665	58.0588					0.81903	4.42389e-09		0.86665	73.3483
				0.82066	1.02076e-06		0.86808	370.582					0.82066	2.74948e-06		0.86808	185.743					0.82066	9.62817e-07		0.86808	96.779					0.82066	1.64445e-09		0.86808	56.431					0.82066	4.02116e-09		0.86808	71.4844
				0.82229	9.47072e-07		0.86951	364.679					0.82229	2.56119e-06		0.86951	180.884					0.82229	8.94176e-07		0.86951	94.2792					0.82229	1.49172e-09		0.86951	54.8385					0.82229	3.6544e-09		0.86951	69.6568
				0.82393	8.78569e-07		0.87094	358.774					0.82393	2.38546e-06		0.87094	176.105					0.82393	8.30306e-07		0.87094	91.826					0.82393	1.35291e-09		0.87094	53.2808					0.82393	3.32046e-09		0.87094	67.8649
				0.82556	8.14897e-07		0.87237	352.87					0.82556	2.22147e-06		0.87237	171.405					0.82556	7.70882e-07		0.87237	89.4191					0.82556	1.22679e-09		0.87237	51.7575					0.82556	3.01647e-09		0.87237	66.1085
				0.8272	7.55726e-07		0.8738	346.971					0.8272	2.06846e-06		0.8738	166.785					0.8272	7.15606e-07		0.8738	87.0583					0.8272	1.11221e-09		0.8738	50.2683					0.8272	2.73978e-09		0.8738	64.3872
				0.82883	7.00746e-07		0.87523	341.078					0.82883	1.92572e-06		0.87523	162.246					0.82883	6.64194e-07		0.87523	84.7432					0.82883	1.00814e-09		0.87523	48.8126					0.82883	2.488e-09		0.87523	62.7006
				0.83046	6.49668e-07		0.87665	335.196					0.83046	1.79258e-06		0.87665	157.787					0.83046	6.16384e-07		0.87665	82.4736					0.83046	9.13636e-10		0.87665	47.3901					0.83046	2.25893e-09		0.87665	61.0484
				0.8321	6.02222e-07		0.87808	329.326					0.8321	1.6684e-06		0.87808	153.409					0.8321	5.7193e-07		0.87808	80.249					0.8321	8.27832e-10		0.87808	46.0003					0.8321	2.05057e-09		0.87808	59.4301
				0.83373	5.58157e-07		0.87951	323.473					0.83373	1.5526e-06		0.87951	149.111					0.83373	5.30604e-07		0.87951	78.0691					0.83373	7.49943e-10		0.87951	44.6429					0.83373	1.86106e-09		0.87951	57.8454
				0.83536	5.17238e-07		0.88094	317.639					0.83536	1.44464e-06		0.88094	144.895					0.83536	4.92191e-07		0.88094	75.9336					0.83536	6.79253e-10		0.88094	43.3172					0.83536	1.68875e-09		0.88094	56.294
				0.837	4.79246e-07		0.88237	311.826					0.837	1.34399e-06		0.88237	140.76					0.837	4.5649e-07		0.88237	73.842					0.837	6.15109e-10		0.88237	42.023					0.837	1.53211e-09		0.88237	54.7753
				0.83863	4.43978e-07		0.8838	306.038					0.83863	1.25018e-06		0.8838	136.705					0.83863	4.23316e-07		0.8838	71.794					0.83863	5.56916e-10		0.8838	40.7597					0.83863	1.38973e-09		0.8838	53.289
				0.84026	4.11243e-07		0.88523	300.276					0.84026	1.16275e-06		0.88523	132.731					0.84026	3.92495e-07		0.88523	69.7892					0.84026	5.04132e-10		0.88523	39.5269					0.84026	1.26034e-09		0.88523	51.8347
				0.8419	3.80865e-07		0.88666	294.545					0.8419	1.08129e-06		0.88666	128.837					0.8419	3.63864e-07		0.88666	67.827					0.8419	4.56264e-10		0.88666	38.3241					0.8419	1.14278e-09		0.88666	50.412
				0.84353	3.52677e-07		0.88809	288.845					0.84353	1.00539e-06		0.88809	125.024					0.84353	3.37271e-07		0.88809	65.9071					0.84353	4.12863e-10		0.88809	37.1508					0.84353	1.03599e-09		0.88809	49.0205
				0.84517	3.26526e-07		0.88952	283.179					0.84517	9.34679e-07		0.88952	121.29					0.84517	3.12575e-07		0.88952	64.029					0.84517	3.73518e-10		0.88952	36.0066					0.84517	9.39001e-10		0.88952	47.6597
				0.8468	3.02269e-07		0.89095	277.55					0.8468	8.68822e-07		0.89095	117.636					0.8468	2.89644e-07		0.89095	62.1923					0.8468	3.37859e-10		0.89095	34.8911					0.8468	8.5093e-10		0.89095	46.3292
				0.84843	2.79771e-07		0.89238	271.96					0.84843	8.07491e-07		0.89238	114.061					0.84843	2.68356e-07		0.89238	60.3964					0.84843	3.05546e-10		0.89238	33.8037					0.84843	7.70973e-10		0.89238	45.0286
				0.85007	2.58909e-07		0.89381	266.412					0.85007	7.50383e-07		0.89381	110.564					0.85007	2.48595e-07		0.89381	58.6409					0.85007	2.7627e-10		0.89381	32.744					0.85007	6.98397e-10		0.89381	43.7575
				0.8517	2.39566e-07		0.89524	260.906					0.8517	6.97215e-07		0.89524	107.146					0.8517	2.30255e-07		0.89524	56.9253					0.8517	2.49752e-10		0.89524	31.7115					0.8517	6.32533e-10		0.89524	42.5154
				0.85333	2.21635e-07		0.89667	255.446					0.85333	6.47722e-07		0.89667	103.804					0.85333	2.13237e-07		0.89667	55.249					0.85333	2.25736e-10		0.89667	30.7057					0.85333	5.72771e-10		0.89667	41.3019
				0.85497	2.05015e-07		0.8981	250.033					0.85497	6.01658e-07		0.8981	100.54					0.85497	1.97447e-07		0.8981	53.6116					0.85497	2.03991e-10		0.8981	29.7262					0.85497	5.18557e-10		0.8981	40.1167
				0.8566	1.89613e-07		0.89953	244.669					0.8566	5.5879e-07		0.89953	97.3519					0.8566	1.82799e-07		0.89953	52.0126					0.8566	1.84305e-10		0.89953	28.7725					0.8566	4.69386e-10		0.89953	38.9591
				0.85823	1.75342e-07		0.90095	239.356					0.85823	5.18903e-07		0.90095	94.2391					0.85823	1.69213e-07		0.90095	50.4514					0.85823	1.66487e-10		0.90095	27.8441					0.85823	4.24796e-10		0.90095	37.8289
				0.85987	1.6212e-07		0.90238	234.096					0.85987	4.81795e-07		0.90238	91.201					0.85987	1.56613e-07		0.90238	48.9275					0.85987	1.50363e-10		0.90238	26.9405					0.85987	3.8437e-10		0.90238	36.7255
				0.8615	1.49872e-07		0.90381	228.89					0.8615	4.47277e-07		0.90381	88.2368					0.8615	1.44929e-07		0.90381	47.4403					0.8615	1.35775e-10		0.90381	26.0613					0.8615	3.47724e-10		0.90381	35.6487
				0.86314	1.38529e-07		0.90524	223.74					0.86314	4.15173e-07		0.90524	85.3457					0.86314	1.34098e-07		0.90524	45.9893					0.86314	1.22579e-10		0.90524	25.2061					0.86314	3.14513e-10		0.90524	34.5978
				0.86477	1.28025e-07		0.90667	218.647					0.86477	3.85319e-07		0.90667	82.5268					0.86477	1.24057e-07		0.90667	44.5739					0.86477	1.10644e-10		0.90667	24.3742					0.86477	2.84419e-10		0.90667	33.5725
				0.8664	1.183e-07		0.9081	213.612					0.8664	3.57561e-07		0.9081	79.7794					0.8664	1.14752e-07		0.9081	43.1937					0.8664	9.9852e-11		0.9081	23.5654					0.8664	2.57157e-10		0.9081	32.5723
				0.86804	1.09297e-07		0.90953	208.638					0.86804	3.31756e-07		0.90953	77.1023					0.86804	1.06128e-07		0.90953	41.848					0.86804	9.00955e-11		0.90953	22.7791					0.86804	2.32463e-10		0.90953	31.5968
				0.86967	1.00964e-07		0.91096	203.725					0.86967	3.07769e-07		0.91096	74.4949					0.86967	9.81379e-08		0.91096	40.5363					0.86967	8.12769e-11		0.91096	22.0148					0.86967	2.10101e-10		0.91096	30.6456
				0.8713	9.32518e-08		0.91239	198.874					0.8713	2.85476e-07		0.91239	71.956					0.8713	9.07359e-08		0.91239	39.258					0.8713	7.33075e-11		0.91239	21.2721					0.8713	1.89853e-10		0.91239	29.7183
				0.87294	8.6116e-08		0.91382	194.087					0.87294	2.64761e-07		0.91382	69.4847					0.87294	8.38797e-08		0.91382	38.0126					0.87294	6.61068e-11		0.91382	20.5507					0.87294	1.71525e-10		0.91382	28.8144
				0.87457	7.95143e-08		0.91525	189.364					0.87457	2.45514e-07		0.91525	67.08					0.87457	7.75301e-08		0.91525	36.7995					0.87457	5.96021e-11		0.91525	19.8498					0.87457	1.54936e-10		0.91525	27.9335
				0.8762	7.34076e-08		0.91668	184.707					0.8762	2.27633e-07		0.91668	64.7409					0.8762	7.16504e-08		0.91668	35.6181					0.8762	5.37272e-11		0.91668	19.1693					0.8762	1.39926e-10		0.91668	27.0752
				0.87784	6.77596e-08		0.91811	180.115					0.87784	2.11026e-07		0.91811	62.4663					0.87784	6.62068e-08		0.91811	34.468					0.87784	4.84221e-11		0.91811	18.5086					0.87784	1.26345e-10		0.91811	26.239
				0.87947	6.25368e-08		0.91954	175.591					0.87947	1.95602e-07		0.91954	60.2553					0.87947	6.11677e-08		0.91954	33.3484					0.87947	4.36326e-11		0.91954	17.8673					0.87947	1.14061e-10		0.91954	25.4246
				0.88111	5.77078e-08		0.92097	171.135					0.88111	1.81279e-07		0.92097	58.1067					0.88111	5.65037e-08		0.92097	32.2589					0.88111	3.93093e-11		0.92097	17.2449					0.88111	1.02952e-10		0.92097	24.6315
				0.88274	5.32436e-08		0.9224	166.747					0.88274	1.67982e-07		0.9224	56.0194					0.88274	5.21876e-08		0.9224	31.1988					0.88274	3.54076e-11		0.9224	16.641					0.88274	9.29068e-11		0.9224	23.8592
				0.88437	4.91174e-08		0.92383	162.428					0.88437	1.55638e-07		0.92383	53.9924					0.88437	4.8194e-08		0.92383	30.1677					0.88437	3.18871e-11		0.92383	16.0553					0.88437	8.3826e-11		0.92383	23.1075
				0.88601	4.53042e-08		0.92526	158.178					0.88601	1.4418e-07		0.92526	52.0246					0.88601	4.44994e-08		0.92526	29.165					0.88601	2.87111e-11		0.92526	15.4872					0.88601	7.56185e-11		0.92526	22.3758
				0.88764	4.17806e-08		0.92668	153.999					0.88764	1.33547e-07		0.92668	50.1148					0.88764	4.1082e-08		0.92668	28.19					0.88764	2.58466e-11		0.92668	14.9364					0.88764	6.82016e-11		0.92668	21.6639
				0.88927	3.85253e-08		0.92811	149.889					0.88927	1.23681e-07		0.92811	48.262					0.88927	3.79213e-08		0.92811	27.2424					0.88927	2.32634e-11		0.92811	14.4025					0.88927	6.15005e-11		0.92811	20.9712
				0.89091	3.55183e-08		0.92954	145.85					0.89091	1.14528e-07		0.92954	46.4651					0.89091	3.49986e-08		0.92954	26.3214					0.89091	2.09344e-11		0.92954	13.885					0.89091	5.54473e-11		0.92954	20.2974
				0.89254	3.2741e-08		0.93097	141.882					0.89254	1.06036e-07		0.93097	44.7229					0.89254	3.22964e-08		0.93097	25.4266					0.89254	1.88349e-11		0.93097	13.3835					0.89254	4.99804e-11		0.93097	19.6421
				0.89417	3.01764e-08		0.9324	137.985					0.89417	9.81608e-08		0.9324	43.0343					0.89417	2.97983e-08		0.9324	24.5574					0.89417	1.69428e-11		0.9324	12.8978					0.89417	4.50439e-11		0.9324	19.0049
				0.89581	2.78084e-08		0.93383	134.159					0.89581	9.08573e-08		0.93383	41.3981					0.89581	2.74894e-08		0.93383	23.7133					0.89581	1.52379e-11		0.93383	12.4273					0.89581	4.05873e-11		0.93383	18.3853
				0.89744	2.56224e-08		0.93526	130.404					0.89744	8.40853e-08		0.93526	39.8133					0.89744	2.53557e-08		0.93526	22.8937					0.89744	1.37019e-11		0.93526	11.9717					0.89744	3.65647e-11		0.93526	17.7832
				0.89908	2.36047e-08		0.93669	126.721					0.89908	7.7807e-08		0.93669	38.2788					0.89908	2.33841e-08		0.93669	22.0981					0.89908	1.23183e-11		0.93669	11.5306					0.89908	3.29345e-11		0.93669	17.198
				0.90071	2.17425e-08		0.93812	123.108					0.90071	7.19873e-08		0.93812	36.7934					0.90071	2.15625e-08		0.93812	21.326					0.90071	1.10724e-11		0.93812	11.1036					0.90071	2.96591e-11		0.93812	16.6293
				0.90234	2.00243e-08		0.93955	119.566					0.90234	6.65935e-08		0.93955	35.356					0.90234	1.988e-08		0.93955	20.5768					0.90234	9.95061e-12		0.93955	10.6905					0.90234	2.67044e-11		0.93955	16.0769
				0.90398	1.84391e-08		0.94098	116.095					0.90398	6.1595e-08		0.94098	33.9655					0.90398	1.83259e-08		0.94098	19.85					0.90398	8.94075e-12		0.94098	10.2907					0.90398	2.40395e-11		0.94098	15.5403
				0.90561	1.69768e-08		0.94241	112.695					0.90561	5.69637e-08		0.94241	32.6208					0.90561	1.68909e-08		0.94241	19.1452					0.90561	8.03185e-12		0.94241	9.90403					0.90561	2.16364e-11		0.94241	15.0193
				0.90724	1.56281e-08		0.94384	109.365					0.90724	5.26731e-08		0.94384	31.3208					0.90724	1.55659e-08		0.94384	18.4618					0.90724	7.21397e-12		0.94384	9.53008					0.90724	1.94698e-11		0.94384	14.5133
				0.90888	1.43843e-08		0.94527	106.104					0.90888	4.86988e-08		0.94527	30.0644					0.90888	1.43427e-08		0.94527	17.7993					0.90888	6.47814e-12		0.94527	9.1685					0.90888	1.75169e-11		0.94527	14.0222
				0.91051	1.32376e-08		0.9467	102.914					0.91051	4.5018e-08		0.9467	28.8506					0.91051	1.32137e-08		0.9467	17.1573					0.91051	5.81625e-12		0.9467	8.81898					0.91051	1.57568e-11		0.9467	13.5455
				0.91214	1.21804e-08		0.94813	99.7923					0.91214	4.16095e-08		0.94813	27.6782					0.91214	1.21717e-08		0.94813	16.5351					0.91214	5.221e-12		0.94813	8.48117					0.91214	1.41709e-11		0.94813	13.0829
				0.91378	1.1206e-08		0.94956	96.7396					0.91378	3.84536e-08		0.94956	26.5463					0.91378	1.12103e-08		0.94956	15.9324					0.91378	4.68577e-12		0.94956	8.15475					0.91378	1.27422e-11		0.94956	12.634
				0.91541	1.0308e-08		0.95098	93.7552					0.91541	3.55321e-08		0.95098	25.4537					0.91541	1.03232e-08		0.95098	15.3486					0.91541	4.20461e-12		0.95098	7.83941					0.91541	1.14554e-11		0.95098	12.1986
				0.91705	9.4805e-09		0.95241	90.8385					0.91705	3.28278e-08		0.95241	24.3994					0.91705	9.50495e-09		0.95241	14.7834					0.91705	3.77214e-12		0.95241	7.53483					0.91705	1.02966e-11		0.95241	11.7763
				0.91868	8.71812e-09		0.95384	87.9889					0.91868	3.03251e-08		0.95384	23.3824					0.91868	8.75024e-09		0.95384	14.2361					0.91868	3.3835e-12		0.95384	7.24071					0.91868	9.25321e-12		0.95384	11.3668
				0.92031	8.01584e-09		0.95527	85.2059					0.92031	2.80092e-08		0.95527	22.4017					0.92031	8.05425e-09		0.95527	13.7065					0.92031	3.03433e-12		0.95527	6.95676					0.92031	8.31399e-12		0.95527	10.9698
				0.92195	7.36902e-09		0.9567	82.4888					0.92195	2.58665e-08		0.9567	21.4563					0.92195	7.41252e-09		0.9567	13.1939					0.92195	2.72067e-12		0.9567	6.68267					0.92195	7.46869e-12		0.9567	10.5849
				0.92358	6.77337e-09		0.95813	79.8369					0.92358	2.38843e-08		0.95813	20.5452					0.92358	6.82091e-09		0.95813	12.6981					0.92358	2.43897e-12		0.95813	6.41816					0.92358	6.70806e-12		0.95813	10.2119
				0.92521	6.22493e-09		0.95956	77.2496					0.92521	2.20509e-08		0.95956	19.6674					0.92521	6.27558e-09		0.95956	12.2185					0.92521	2.18602e-12		0.95956	6.16296					0.92521	6.02375e-12		0.95956	9.85044
				0.92685	5.72003e-09		0.96099	74.7261					0.92685	2.03554e-08		0.96099	18.8221					0.92685	5.77299e-09		0.96099	11.7547					0.92685	1.95893e-12		0.96099	5.91678					0.92685	5.40822e-12		0.96099	9.50026
				0.92848	5.25529e-09		0.96242	72.2656					0.92848	1.87875e-08		0.96242	18.0081					0.92848	5.30986e-09		0.96242	11.3063					0.92848	1.75509e-12		0.96242	5.67935					0.92848	4.85467e-12		0.96242	9.16105
				0.93011	4.82758e-09		0.96385	69.8675					0.93011	1.7338e-08		0.96385	17.2246					0.93011	4.88316e-09		0.96385	10.8728					0.93011	1.57217e-12		0.96385	5.45042					0.93011	4.35695e-12		0.96385	8.83254
				0.93175	4.43401e-09		0.96528	67.5308					0.93175	1.5998e-08		0.96528	16.4708					0.93175	4.49008e-09		0.96528	10.454					0.93175	1.40804e-12		0.96528	5.22973					0.93175	3.90951e-12		0.96528	8.51443
				0.93338	4.07192e-09		0.96671	65.2547					0.93338	1.47595e-08		0.96671	15.7456					0.93338	4.12803e-09		0.96671	10.0493					0.93338	1.26081e-12		0.96671	5.01702					0.93338	3.50736e-12		0.96671	8.20646
				0.93502	3.73882e-09		0.96814	63.0385					0.93502	1.3615e-08		0.96814	15.0483					0.93502	3.79461e-09		0.96814	9.65839					0.93502	1.12876e-12		0.96814	4.81205					0.93502	3.14598e-12		0.96814	7.90835
				0.93665	3.43246e-09		0.96957	60.8812					0.93665	1.25574e-08		0.96957	14.378					0.93665	3.4876e-09		0.96957	9.28086					0.93665	1.01034e-12		0.96957	4.61458					0.93665	2.8213e-12		0.96957	7.61985
				0.93828	3.15073e-09		0.971	58.782					0.93828	1.15803e-08		0.971	13.7337					0.93828	3.20496e-09		0.971	8.91635					0.93828	9.04175e-13		0.971	4.42437					0.93828	2.52964e-12		0.971	7.3407
				0.93992	2.89168e-09		0.97243	56.74					0.93992	1.06778e-08		0.97243	13.1148					0.93992	2.94478e-09		0.97243	8.56447					0.93992	8.09011e-13		0.97243	4.2412					0.93992	2.26771e-12		0.97243	7.07063
				0.94155	2.65353e-09		0.97386	54.7542					0.94155	9.84418e-09		0.97386	12.5203					0.94155	2.70532e-09		0.97386	8.22488					0.94155	7.23725e-13		0.97386	4.06484					0.94155	2.03251e-12		0.97386	6.8094
				0.94318	2.43463e-09		0.97529	52.8237					0.94318	9.07437e-09		0.97529	11.9496					0.94318	2.48496e-09		0.97529	7.8972					0.94318	6.47307e-13		0.97529	3.89507					0.94318	1.82136e-12		0.97529	6.55677
				0.94482	2.23345e-09		0.97671	50.9477					0.94482	8.36357e-09		0.97671	11.4017					0.94482	2.28222e-09		0.97671	7.58109					0.94482	5.78847e-13		0.97671	3.73169					0.94482	1.63183e-12		0.97671	6.31249
				0.94645	2.04859e-09		0.97814	49.1251					0.94645	7.70735e-09		0.97814	10.876					0.94645	2.0957e-09		0.97814	7.27621					0.94645	5.17529e-13		0.97814	3.57448					0.94645	1.46175e-12		0.97814	6.07634
				0.94808	1.87874e-09		0.97957	47.355					0.94808	7.10162e-09		0.97957	10.3717					0.94808	1.92414e-09		0.97957	6.98222					0.94808	4.62618e-13		0.97957	3.42325					0.94808	1.30915e-12		0.97957	5.84808
				0.94972	1.72271e-09		0.981	45.6365					0.94972	6.54256e-09		0.981	9.88811					0.94972	1.76636e-09		0.981	6.6988					0.94972	4.13455e-13		0.981	3.27779					0.94972	1.17226e-12		0.981	5.62749
				0.95135	1.5794e-09		0.98243	43.9685					0.95135	6.02666e-09		0.98243	9.4245					0.95135	1.62128e-09		0.98243	6.42563					0.95135	3.69445e-13		0.98243	3.13792					0.95135	1.04948e-12		0.98243	5.41435
				0.95298	1.4478e-09		0.98386	42.3502					0.95298	5.55066e-09		0.98386	8.98017					0.95298	1.4879e-09		0.98386	6.16239					0.95298	3.30058e-13		0.98386	3.00345					0.95298	9.39382e-13		0.98386	5.20845
				0.95462	1.32696e-09		0.98529	40.7805					0.95462	5.11152e-09		0.98529	8.55446					0.95462	1.36528e-09		0.98529	5.90878					0.95462	2.94813e-13		0.98529	2.87419					0.95462	8.40675e-13		0.98529	5.00957
				0.95625	1.21603e-09		0.98672	39.2584					0.95625	4.70646e-09		0.98672	8.14672					0.95625	1.25258e-09		0.98672	5.6645					0.95625	2.63281e-13		0.98672	2.74998					0.95625	7.52197e-13		0.98672	4.81751
				0.95789	1.1142e-09		0.98815	37.783					0.95789	4.33289e-09		0.98815	7.7563					0.95789	1.14902e-09		0.98815	5.42925					0.95789	2.35077e-13		0.98815	2.63064					0.95789	6.72903e-13		0.98815	4.63206
				0.95952	1.02074e-09		0.98958	36.3533					0.95952	3.9884e-09		0.98958	7.38257					0.95952	1.05386e-09		0.98958	5.20275					0.95952	2.09855e-13		0.98958	2.51599					0.95952	6.01854e-13		0.98958	4.45304
				0.96115	9.34981e-10		0.99101	34.9684					0.96115	3.67078e-09		0.99101	7.02495					0.96115	9.66438e-10		0.99101	4.98473					0.96115	1.87303e-13		0.99101	2.40589					0.96115	5.38204e-13		0.99101	4.28025
				0.96279	8.56298e-10		0.99244	33.6272					0.96279	3.37798e-09		0.99244	6.68282					0.96279	8.86136e-10		0.99244	4.77491					0.96279	1.67143e-13		0.99244	2.30017					0.96279	4.81194e-13		0.99244	4.1135
				0.96442	7.84118e-10		0.99387	32.3287					0.96442	3.10809e-09		0.99387	6.35563					0.96442	8.12386e-10		0.99387	4.57302					0.96442	1.49124e-13		0.99387	2.19868					0.96442	4.30142e-13		0.99387	3.95261
				0.96605	7.17914e-10		0.9953	31.0721					0.96605	2.85936e-09		0.9953	6.04281					0.96605	7.44664e-10		0.9953	4.37882					0.96605	1.33022e-13		0.9953	2.10126					0.96605	3.84433e-13		0.9953	3.7974
				0.96769	6.57201e-10		0.99673	29.8563					0.96769	2.63016e-09		0.99673	5.74382					0.96769	6.82485e-10		0.99673	4.19204					0.96769	1.18636e-13		0.99673	2.00779					0.96769	3.43516e-13		0.99673	3.6477
				0.96932	6.01531e-10		0.99816	28.6804					0.96932	2.41899e-09		0.99816	5.45814					0.96932	6.25405e-10		0.99816	4.01244					0.96932	1.05786e-13		0.99816	1.9181					0.96932	3.06895e-13		0.99816	3.50334
				0.97095	5.50494e-10		0.99959	27.5434					0.97095	2.22446e-09		0.99959	5.18525					0.97095	5.73014e-10		0.99959	3.83978					0.97095	9.43098e-14		0.99959	1.83208					0.97095	2.74127e-13		0.99959	3.36415
				0.97259	5.03711e-10		1.00102	26.4444					0.97259	2.04528e-09		1.00102	4.92467					0.97259	5.24933e-10		1.00102	3.67384					0.97259	8.40625e-14		1.00102	1.74958					0.97259	2.44811e-13		1.00102	3.22997
				0.97422	4.60834e-10		1.00244	25.3825					0.97422	1.88027e-09		1.00244	4.67591					0.97422	4.80816e-10		1.00244	3.51438					0.97422	7.49144e-14		1.00244	1.67048					0.97422	2.18588e-13		1.00244	3.10065
				0.97586	4.21544e-10		1.00387	24.3567					0.97586	1.72833e-09		1.00387	4.4385					0.97586	4.40341e-10		1.00387	3.36118					0.97586	6.6749e-14		1.00387	1.59465					0.97586	1.95137e-13		1.00387	2.97602
				0.97749	3.85545e-10		1.0053	23.366					0.97749	1.58844e-09		1.0053	4.212					0.97749	4.03213e-10		1.0053	3.21403					0.97749	5.94623e-14		1.0053	1.52198					0.97749	1.74169e-13		1.0053	2.85594
				0.97912	3.52567e-10		1.00673	22.4097					0.97912	1.45966e-09		1.00673	3.99597					0.97912	3.69161e-10		1.00673	3.07272					0.97912	5.2961e-14		1.00673	1.45234					0.97912	1.55425e-13		1.00673	2.74027
				0.98076	3.22362e-10		1.00816	21.4867					0.98076	1.34114e-09		1.00816	3.78999					0.98076	3.37934e-10		1.00816	2.93705					0.98076	4.71615e-14		1.00816	1.38563					0.98076	1.38672e-13		1.00816	2.62886
				0.98239	2.94699e-10		1.00959	20.5962					0.98239	1.23206e-09		1.00959	3.59365					0.98239	3.09303e-10		1.00959	2.80682					0.98239	4.1989e-14		1.00959	1.32173					0.98239	1.23701e-13		1.00959	2.52157
				0.98402	2.6937e-10		1.01102	19.7374					0.98402	1.1317e-09		1.01102	3.40655					0.98402	2.83055e-10		1.01102	2.68184					0.98402	3.73768e-14		1.01102	1.26054					0.98402	1.10325e-13		1.01102	2.41827
				0.98566	2.46181e-10		1.01245	18.9092					0.98566	1.03936e-09		1.01245	3.22832					0.98566	2.58996e-10		1.01245	2.56192					0.98566	3.32648e-14		1.01245	1.20195					0.98566	9.83767e-14		1.01245	2.31883
				0.98729	2.24954e-10		1.01388	18.111					0.98729	9.54426e-10		1.01388	3.05857					0.98729	2.36947e-10		1.01388	2.44689					0.98729	2.95995e-14		1.01388	1.14587					0.98729	8.77059e-14		1.01388	2.22312
				0.98892	2.05526e-10		1.01531	17.3418					0.98892	8.76306e-10		1.01531	2.89696					0.98892	2.16743e-10		1.01531	2.33656					0.98892	2.63331e-14		1.01531	1.0922					0.98892	7.81778e-14		1.01531	2.13102
				0.99056	1.87748e-10		1.01674	16.6009					0.99056	8.04465e-10		1.01674	2.74315					0.99056	1.98232e-10		1.01674	2.23077					0.99056	2.34227e-14		1.01674	1.04084					0.99056	6.96715e-14		1.01674	2.04241
				0.99219	1.71481e-10		1.01817	15.8873					0.99219	7.3841e-10		1.01817	2.59679					0.99219	1.81275e-10		1.01817	2.12936					0.99219	2.08299e-14		1.01817	0.99171					0.99219	6.2079e-14		1.01817	1.95716
				0.99383	1.56601e-10		1.0196	15.2003					0.99383	6.77682e-10		1.0196	2.45757					0.99383	1.65744e-10		1.0196	2.03215					0.99383	1.85207e-14		1.0196	0.94473					0.99383	5.53033e-14		1.0196	1.87518
				0.99546	1.4299e-10		1.02103	14.5391					0.99546	6.21861e-10		1.02103	2.32519					0.99546	1.51521e-10		1.02103	1.93901					0.99546	1.64643e-14		1.02103	0.89979					0.99546	4.92579e-14		1.02103	1.79633
				0.99709	1.30542e-10		1.02246	13.903					0.99709	5.70557e-10		1.02246	2.19933					0.99709	1.38498e-10		1.02246	1.84977					0.99709	1.46334e-14		1.02246	0.85683					0.99709	4.3865e-14		1.02246	1.72053
				0.99873	1.1916e-10		1.02389	13.2912					0.99873	5.23411e-10		1.02389	2.07972					0.99873	1.26576e-10		1.02389	1.76429					0.99873	1.30037e-14		1.02389	0.81577					0.99873	3.90551e-14		1.02389	1.64766
				1.00036	1.08754e-10		1.02532	12.7028					1.00036	4.80093e-10		1.02532	1.96608					1.00036	1.15662e-10		1.02532	1.68244					1.00036	1.15532e-14		1.02532	0.77653					1.00036	3.4766e-14		1.02532	1.57762
				1.00199	9.92421e-11		1.02674	12.1373					1.00199	4.40297e-10		1.02674	1.85815					1.00199	1.05674e-10		1.02674	1.60406					1.00199	1.02626e-14		1.02674	0.73904					1.00199	3.0942e-14		1.02674	1.51032
				1.00363	9.05482e-11		1.02817	11.5938					1.00363	4.03743e-10		1.02817	1.75566					1.00363	9.65342e-11		1.02817	1.52904					1.00363	9.11442e-15		1.02817	0.70322					1.00363	2.75335e-14		1.02817	1.44565
				1.00526	8.26034e-11		1.0296	11.0717					1.00526	3.70172e-10		1.0296	1.65837					1.00526	8.81717e-11		1.0296	1.45725					1.00526	8.09316e-15		1.0296	0.66901					1.00526	2.44958e-14		1.0296	1.38353
				1.00689	7.53443e-11		1.03103	10.5702					1.00689	3.39343e-10		1.03103	1.56605					1.00689	8.05216e-11		1.03103	1.38855					1.00689	7.18495e-15		1.03103	0.63635					1.00689	2.1789e-14		1.03103	1.32387
				1.00853	6.87128e-11		1.03246	10.0888					1.00853	3.11038e-10		1.03246	1.47846					1.00853	7.35244e-11		1.03246	1.32283					1.00853	6.37745e-15		1.03246	0.60516					1.00853	1.93777e-14		1.03246	1.26658
				1.01016	6.26555e-11		1.03389	9.62672					1.01016	2.85054e-10		1.03389	1.39539					1.01016	6.71252e-11		1.03389	1.25997					1.01016	5.65962e-15		1.03389	0.57539					1.01016	1.723e-14		1.03389	1.21157
				1.0118	5.71236e-11		1.03532	9.18334					1.0118	2.61203e-10		1.03532	1.31663					1.0118	6.12738e-11		1.03532	1.19987					1.0118	5.02163e-15		1.03532	0.54699					1.0118	1.53174e-14		1.03532	1.15876
				1.01343	5.20722e-11		1.03675	8.75803					1.01343	2.39314e-10		1.03675	1.24198					1.01343	5.59242e-11		1.03675	1.14241					1.01343	4.45471e-15		1.03675	0.51989					1.01343	1.36145e-14		1.03675	1.10808
				1.01506	4.74604e-11		1.03818	8.35018					1.01506	2.19229e-10		1.03818	1.17124					1.01506	5.10341e-11		1.03818	1.08749					1.01506	3.95104e-15		1.03818	0.49403					1.01506	1.20987e-14		1.03818	1.05944
				1.0167	4.32504e-11		1.03961	7.95919					1.0167	2.008e-10		1.03961	1.10423					1.0167	4.65647e-11		1.03961	1.03501					1.0167	3.50365e-15		1.03961	0.46938					1.0167	1.07495e-14		1.03961	1.01278
				1.01833	3.9408e-11		1.04104	7.58448					1.01833	1.83895e-10		1.04104	1.04077					1.01833	4.24803e-11		1.04104	0.98486					1.01833	3.10633e-15		1.04104	0.44587					1.01833	9.54904e-15		1.04104	0.96801
				1.01996	3.59015e-11		1.04247	7.22547					1.01996	1.68389e-10		1.04247	0.98069					1.01996	3.87485e-11		1.04247	0.93697					1.01996	2.75353e-15		1.04247	0.42346					1.01996	8.48101e-15		1.04247	0.92507
				1.0216	3.27021e-11		1.0439	6.8816					1.0216	1.54168e-10		1.0439	0.92383					1.0216	3.53392e-11		1.0439	0.89122					1.0216	2.44034e-15		1.0439	0.40209					1.0216	7.531e-15		1.0439	0.8839
				1.02323	2.97833e-11		1.04533	6.55235					1.02323	1.41129e-10		1.04533	0.87003					1.02323	3.22251e-11		1.04533	0.84755					1.02323	2.16236e-15		1.04533	0.38174					1.02323	6.68614e-15		1.04533	0.84442
				1.02486	2.71209e-11		1.04676	6.23718					1.02486	1.29174e-10		1.04676	0.81913					1.02486	2.93811e-11		1.04676	0.80586					1.02486	1.91568e-15		1.04676	0.36234					1.02486	5.93493e-15		1.04676	0.80658
				1.0265	2.46928e-11		1.04819	5.93557					1.0265	1.18215e-10		1.04819	0.77101					1.0265	2.6784e-11		1.04819	0.76606					1.0265	1.69682e-15		1.04819	0.34387					1.0265	5.26712e-15		1.04819	0.77031
				1.02813	2.24787e-11		1.04962	5.64704					1.02813	1.08171e-10		1.04962	0.72551					1.02813	2.44129e-11		1.04962	0.72809					1.02813	1.50267e-15		1.04962	0.32627					1.02813	4.67357e-15		1.04962	0.73555
				1.02977	2.04601e-11		1.05105	5.37109					1.02977	9.89654e-11		1.05105	0.68251					1.02977	2.22484e-11		1.05105	0.69187					1.02977	1.33049e-15		1.05105	0.30952					1.02977	4.14612e-15		1.05105	0.70225
				1.0314	1.86199e-11		1.05247	5.10726					1.0314	9.05308e-11		1.05247	0.64189					1.0314	2.02728e-11		1.05247	0.65732					1.0314	1.17781e-15		1.05247	0.29357					1.0314	3.67749e-15		1.05247	0.67034
				1.03303	1.69426e-11		1.0539	4.85508					1.03303	8.28033e-11		1.0539	0.60352					1.03303	1.84699e-11		1.0539	0.62438					1.03303	1.04245e-15		1.0539	0.27839					1.03303	3.26122e-15		1.0539	0.63979
				1.03467	1.54141e-11		1.05533	4.61412					1.03467	7.57247e-11		1.05533	0.56729					1.03467	1.68248e-11		1.05533	0.59296					1.03467	9.22473e-16		1.05533	0.26394					1.03467	2.89151e-15		1.05533	0.61053
				1.0363	1.40214e-11		1.05676	4.38394					1.0363	6.92414e-11		1.05676	0.53309					1.0363	1.5324e-11		1.05676	0.56302					1.0363	8.16148e-16		1.05676	0.2502					1.0363	2.56323e-15		1.05676	0.58251
				1.03793	1.27526e-11		1.05819	4.16413					1.03793	6.33042e-11		1.05819	0.50081					1.03793	1.39549e-11		1.05819	0.53449					1.03793	7.2194e-16		1.05819	0.23713					1.03793	2.27179e-15		1.05819	0.55569
				1.03957	1.15969e-11		1.05962	3.95428					1.03957	5.78679e-11		1.05962	0.47036					1.03957	1.27063e-11		1.05962	0.5073					1.03957	6.38485e-16		1.05962	0.2247					1.03957	2.01311e-15		1.05962	0.53002
				1.0412	1.05443e-11		1.06105	3.754					1.0412	5.28909e-11		1.06105	0.44164					1.0412	1.15677e-11		1.06105	0.4814					1.0412	5.64569e-16		1.06105	0.21288					1.0412	1.78354e-15		1.06105	0.50545
				1.04283	9.58582e-12		1.06248	3.56291					1.04283	4.83352e-11		1.06248	0.41456					1.04283	1.05296e-11		1.06248	0.45674					1.04283	4.99115e-16		1.06248	0.20164					1.04283	1.57985e-15		1.06248	0.48194
				1.04447	8.71314e-12		1.06391	3.38064					1.04447	4.41656e-11		1.06391	0.38904					1.04447	9.58315e-12		1.06391	0.43325					1.04447	4.41166e-16		1.06391	0.19096					1.04447	1.39916e-15		1.06391	0.45946
				1.0461	7.91871e-12		1.06534	3.20683					1.0461	4.03499e-11		1.06534	0.36499					1.0461	8.72051e-12		1.06534	0.41089					1.0461	3.8987e-16		1.06534	0.18081					1.0461	1.2389e-15		1.06534	0.43795
				1.04774	7.19563e-12		1.06677	3.04115					1.04774	3.68587e-11		1.06677	0.34233					1.04774	7.93435e-12		1.06677	0.38961					1.04774	3.44473e-16		1.06677	0.17117					1.04774	1.09678e-15		1.06677	0.41738
				1.04937	6.53758e-12		1.0682	2.88325					1.04937	3.36648e-11		1.0682	0.32099					1.04937	7.21798e-12		1.0682	0.36936					1.04937	3.04304e-16		1.0682	0.16201					1.04937	9.70787e-16		1.0682	0.39771
				1.051	5.93882e-12		1.06963	2.73282					1.051	3.07433e-11		1.06963	0.3009					1.051	6.56532e-12		1.06963	0.35009					1.051	2.68768e-16		1.06963	0.15331					1.051	8.59102e-16		1.06963	0.37891
				1.05264	5.39409e-12		1.07106	2.58954					1.05264	2.80713e-11		1.07106	0.28199					1.05264	5.97078e-12		1.07106	0.33176					1.05264	2.37336e-16		1.07106	0.14506					1.05264	7.60122e-16		1.07106	0.36094
				1.05427	4.89858e-12		1.07249	2.45311					1.05427	2.5628e-11		1.07249	0.2642					1.05427	5.42928e-12		1.07249	0.31433					1.05427	2.0954e-16		1.07249	0.13722					1.05427	6.72418e-16		1.07249	0.34377
				1.0559	4.44792e-12		1.07392	2.32325					1.0559	2.3394e-11		1.07392	0.24746					1.0559	4.93615e-12		1.07392	0.29776					1.0559	1.84965e-16		1.07392	0.12978					1.0559	5.94721e-16		1.07392	0.32736
				1.05754	4.03811e-12		1.07535	2.19968					1.05754	2.13517e-11		1.07535	0.23172					1.05754	4.48715e-12		1.07535	0.28201					1.05754	1.6324e-16		1.07535	0.12272					1.05754	5.25901e-16		1.07535	0.31169
				1.05917	3.6655e-12		1.07677	2.08212					1.05917	1.94849e-11		1.07677	0.21692					1.05917	4.07838e-12		1.07677	0.26703					1.05917	1.4404e-16		1.07677	0.11602					1.05917	4.64957e-16		1.07677	0.29671
				1.0608	3.32678e-12		1.0782	1.97031					1.0608	1.77789e-11		1.0782	0.20301					1.0608	3.70629e-12		1.0782	0.25281					1.0608	1.27074e-16		1.0782	0.10966					1.0608	4.10997e-16		1.0782	0.28242
				1.06244	3.01889e-12		1.07963	1.86401					1.06244	1.62199e-11		1.07963	0.18994					1.06244	3.36766e-12		1.07963	0.23929					1.06244	1.12084e-16		1.07963	0.10364					1.06244	3.63231e-16		1.07963	0.26876
				1.06407	2.73909e-12		1.08106	1.76297					1.06407	1.47955e-11		1.08106	0.17767					1.06407	3.05951e-12		1.08106	0.22645					1.06407	9.88444e-17		1.08106	0.09793					1.06407	3.20955e-16		1.08106	0.25573
				1.06571	2.48485e-12		1.08249	1.66696					1.06571	1.34943e-11		1.08249	0.16614					1.06571	2.77914e-12		1.08249	0.21426					1.06571	8.71518e-17		1.08249	0.09251					1.06571	2.83545e-16		1.08249	0.24329
				1.06734	2.25387e-12		1.08392	1.57576					1.06734	1.23058e-11		1.08392	0.15532					1.06734	2.52409e-12		1.08392	0.20269					1.06734	7.68276e-17		1.08392	0.08738					1.06734	2.50449e-16		1.08392	0.23141
				1.06897	2.04404e-12		1.08535	1.48915					1.06897	1.12203e-11		1.08535	0.14516					1.06897	2.29211e-12		1.08535	0.1917					1.06897	6.77136e-17		1.08535	0.08252					1.06897	2.21173e-16		1.08535	0.22008
				1.07061	1.85348e-12		1.08678	1.40692					1.07061	1.02292e-11		1.08678	0.13563					1.07061	2.08113e-12		1.08678	0.18128					1.07061	5.96694e-17		1.08678	0.07791					1.07061	1.95283e-16		1.08678	0.20928
				1.07224	1.68042e-12		1.08821	1.32887					1.07224	9.32428e-12		1.08821	0.12669					1.07224	1.8893e-12		1.08821	0.17138					1.07224	5.25708e-17		1.08821	0.07355					1.07224	1.7239e-16		1.08821	0.19897
				1.07387	1.5233e-12		1.08964	1.25482					1.07387	8.49822e-12		1.08964	0.11831					1.07387	1.71489e-12		1.08964	0.162					1.07387	4.63078e-17		1.08964	0.06941					1.07387	1.52153e-16		1.08964	0.18914
				1.07551	1.38065e-12		1.09107	1.18458					1.07551	7.74424e-12		1.09107	0.11045					1.07551	1.55635e-12		1.09107	0.1531					1.07551	4.07832e-17		1.09107	0.0655					1.07551	1.34265e-16		1.09107	0.17976
				1.07714	1.25118e-12		1.0925	1.11797					1.07714	7.05616e-12		1.0925	0.10309					1.07714	1.41226e-12		1.0925	0.14466					1.07714	3.59109e-17		1.0925	0.0618					1.07714	1.18458e-16		1.0925	0.17082
				1.07877	1.13367e-12		1.09393	1.05482					1.07877	6.4283e-12		1.09393	0.09619					1.07877	1.28132e-12		1.09393	0.13665					1.07877	3.16146e-17		1.09393	0.05829					1.07877	1.04492e-16		1.09393	0.1623
				1.08041	1.02705e-12		1.09536	0.99497					1.08041	5.85548e-12		1.09536	0.08973					1.08041	1.16235e-12		1.09536	0.12907					1.08041	2.7827e-17		1.09536	0.05497					1.08041	9.21555e-17		1.09536	0.15418
				1.08204	9.30314e-13		1.09679	0.93827					1.08204	5.33295e-12		1.09679	0.08368					1.08204	1.05426e-12		1.09679	0.12188					1.08204	2.44885e-17		1.09679	0.05183					1.08204	8.12598e-17		1.09679	0.14645
				1.08368	8.42562e-13		1.09822	0.88456					1.08368	4.85636e-12		1.09822	0.07802					1.08368	9.56087e-13		1.09822	0.11507					1.08368	2.15464e-17		1.09822	0.04887					1.08368	7.16387e-17		1.09822	0.13908
				1.08531	7.62973e-13		1.09965	0.8337					1.08531	4.42173e-12		1.09965	0.07272					1.08531	8.66925e-13		1.09965	0.10862					1.08531	1.89542e-17		1.09965	0.04606					1.08531	6.31447e-17		1.09965	0.13205
				1.08694	6.90797e-13		1.10108	0.78556					1.08694	4.02543e-12		1.10108	0.06776					1.08694	7.85961e-13		1.10108	0.10251					1.08694	1.66706e-17		1.10108	0.0434					1.08694	5.56472e-17		1.10108	0.12537
				1.08858	6.25355e-13		1.1025	0.74					1.08858	3.66413e-12		1.1025	0.06312					1.08858	7.12453e-13		1.1025	0.09673					1.08858	1.46594e-17		1.1025	0.0409					1.08858	4.90307e-17		1.1025	0.119
				1.09021	5.66026e-13		1.10393	0.69689					1.09021	3.33479e-12		1.10393	0.05878					1.09021	6.45723e-13		1.10393	0.09125					1.09021	1.28884e-17		1.10393	0.03852					1.09021	4.31927e-17		1.10393	0.11294
				1.09184	5.12249e-13		1.10536	0.65612					1.09184	3.03462e-12		1.10536	0.05473					1.09184	5.85157e-13		1.10536	0.08607					1.09184	1.13291e-17		1.10536	0.03628					1.09184	3.80425e-17		1.10536	0.10717
				1.09348	4.63512e-13		1.10679	0.61757					1.09348	2.76107e-12		1.10679	0.05094					1.09348	5.30193e-13		1.10679	0.08117					1.09348	9.95665e-18		1.10679	0.03417					1.09348	3.35001e-17		1.10679	0.10167
				1.09511	4.19348e-13		1.10822	0.58112					1.09511	2.51183e-12		1.10822	0.0474					1.09511	4.8032e-13		1.10822	0.07653					1.09511	8.74876e-18		1.10822	0.03217					1.09511	2.94945e-17		1.10822	0.09645
				1.09674	3.79335e-13		1.10965	0.54668					1.09674	2.28476e-12		1.10965	0.0441					1.09674	4.35073e-13		1.10965	0.07214					1.09674	7.68594e-18		1.10965	0.03028					1.09674	2.59629e-17		1.10965	0.09148
				1.09838	3.43088e-13		1.11108	0.51415					1.09838	2.07793e-12		1.11108	0.04101					1.09838	3.94031e-13		1.11108	0.06799					1.09838	6.75094e-18		1.11108	0.0285					1.09838	2.28498e-17		1.11108	0.08675
				1.10001	3.10258e-13		1.11251	0.48342					1.10001	1.88955e-12		1.11251	0.03813					1.10001	3.56807e-13		1.11251	0.06407					1.10001	5.92856e-18		1.11251	0.02681					1.10001	2.01062e-17		1.11251	0.08225
				1.10165	2.80527e-13		1.11394	0.45441					1.10165	1.718e-12		1.11394	0.03545					1.10165	3.23051e-13		1.11394	0.06036					1.10165	5.20536e-18		1.11394	0.02523					1.10165	1.76887e-17		1.11394	0.07797
				1.10328	2.53606e-13		1.11537	0.42702					1.10328	1.56181e-12		1.11537	0.03294					1.10328	2.92446e-13		1.11537	0.05685					1.10328	4.56951e-18		1.11537	0.02373					1.10328	1.55588e-17		1.11537	0.0739
				1.10491	2.29235e-13		1.1168	0.40117					1.10491	1.41962e-12		1.1168	0.0306					1.10491	2.64701e-13		1.1168	0.05354					1.10491	4.01057e-18		1.1168	0.02231					1.10491	1.36829e-17		1.1168	0.07004
				1.10655	2.07174e-13		1.11823	0.37679					1.10655	1.29019e-12		1.11823	0.02842					1.10655	2.39552e-13		1.11823	0.05041					1.10655	3.51933e-18		1.11823	0.02098					1.10655	1.20308e-17		1.11823	0.06636
				1.10818	1.87208e-13		1.11966	0.3538					1.10818	1.17239e-12		1.11966	0.02639					1.10818	2.1676e-13		1.11966	0.04745					1.10818	3.08766e-18		1.11966	0.01972					1.10818	1.05762e-17		1.11966	0.06287
				1.10981	1.69141e-13		1.12109	0.33212					1.10981	1.0652e-12		1.12109	0.0245					1.10981	1.96108e-13		1.12109	0.04466					1.10981	2.70843e-18		1.12109	0.01854					1.10981	9.2957e-18		1.12109	0.05955
				1.11145	1.52794e-13		1.12252	0.31168					1.11145	9.67673e-13		1.12252	0.02273					1.11145	1.77397e-13		1.12252	0.04203					1.11145	2.37532e-18		1.12252	0.01742					1.11145	8.16868e-18		1.12252	0.0564
				1.11308	1.38007e-13		1.12395	0.29243					1.11308	8.78949e-13		1.12395	0.02109					1.11308	1.60448e-13		1.12395	0.03954					1.11308	2.08279e-18		1.12395	0.01637					1.11308	7.17694e-18		1.12395	0.05341
				1.11471	1.24631e-13		1.12538	0.27429					1.11471	7.98248e-13		1.12538	0.01956					1.11471	1.45096e-13		1.12538	0.03719					1.11471	1.82593e-18		1.12538	0.01537					1.11471	6.30441e-18		1.12538	0.05056
				1.11635	1.12535e-13		1.1268	0.2572					1.11635	7.24853e-13		1.1268	0.01814					1.11635	1.31194e-13		1.1268	0.03498					1.11635	1.60044e-18		1.1268	0.01444					1.11635	5.53691e-18		1.1268	0.04786
				1.11798	1.01598e-13		1.12823	0.24112					1.11798	6.58113e-13		1.12823	0.01682					1.11798	1.18606e-13		1.12823	0.03289					1.11798	1.40253e-18		1.12823	0.01356					1.11798	4.86192e-18		1.12823	0.0453
				1.11962	9.17099e-14		1.12966	0.22598					1.11962	5.97434e-13		1.12966	0.01558					1.11962	1.0721e-13		1.12966	0.03092					1.11962	1.22887e-18		1.12966	0.01273					1.11962	4.2684e-18		1.12966	0.04287
				1.12125	8.27716e-14		1.13109	0.21174					1.12125	5.42272e-13		1.13109	0.01444					1.12125	9.68941e-14		1.13109	0.02906					1.12125	1.0765e-18		1.13109	0.01195					1.12125	3.74663e-18		1.13109	0.04056
				1.12288	7.46931e-14		1.13252	0.19834					1.12288	4.92134e-13		1.13252	0.01337					1.12288	8.75581e-14		1.13252	0.02731					1.12288	9.42838e-19		1.13252	0.01121					1.12288	3.28801e-18		1.13252	0.03837
				1.12452	6.7393e-14		1.13395	0.18573					1.12452	4.46568e-13		1.13395	0.01238					1.12452	7.91099e-14		1.13395	0.02565					1.12452	8.25619e-19		1.13395	0.01052					1.12452	2.88499e-18		1.13395	0.03629
				1.12615	6.07972e-14		1.13538	0.17389					1.12615	4.05164e-13		1.13538	0.01146					1.12615	7.14662e-14		1.13538	0.0241					1.12615	7.22835e-19		1.13538	0.00987					1.12615	2.53088e-18		1.13538	0.03432
				1.12778	5.48386e-14		1.13681	0.16275					1.12778	3.67546e-13		1.13681	0.01061					1.12778	6.45515e-14		1.13681	0.02263					1.12778	6.32726e-19		1.13681	0.00925					1.12778	2.21982e-18		1.13681	0.03245
				1.12942	4.94566e-14		1.13824	0.15229					1.12942	3.33374e-13		1.13824	0.00982					1.12942	5.82971e-14		1.13824	0.02125					1.12942	5.53744e-19		1.13824	0.00868					1.12942	1.94662e-18		1.13824	0.03068
				1.13105	4.4596e-14		1.13967	0.14246					1.13105	3.02336e-13		1.13967	0.00908					1.13105	5.26409e-14		1.13967	0.01995					1.13105	4.84529e-19		1.13967	0.00814					1.13105	1.70671e-18		1.13967	0.029
				1.13268	4.0207e-14		1.1411	0.13323					1.13268	2.74149e-13		1.1411	0.0084					1.13268	4.75264e-14		1.1411	0.01872					1.13268	4.23885e-19		1.1411	0.00763					1.13268	1.49609e-18		1.1411	0.02741
				1.13432	3.62446e-14		1.14253	0.12456					1.13432	2.48555e-13		1.14253	0.00776					1.13432	4.29025e-14		1.14253	0.01757					1.13432	3.7076e-19		1.14253	0.00715					1.13432	1.31122e-18		1.14253	0.0259
				1.13595	3.26677e-14		1.14396	0.11643					1.13595	2.25318e-13		1.14396	0.00717					1.13595	3.87226e-14		1.14396	0.01649					1.13595	3.24232e-19		1.14396	0.0067					1.13595	1.14897e-18		1.14396	0.02447
				1.13759	2.94393e-14		1.14539	0.1088					1.13759	2.04224e-13		1.14539	0.00663					1.13759	3.49448e-14		1.14539	0.01546					1.13759	2.83488e-19		1.14539	0.00628					1.13759	1.0066e-18		1.14539	0.02312
				1.13922	2.6526e-14		1.14682	0.10164					1.13922	1.85079e-13		1.14682	0.00612					1.13922	3.15309e-14		1.14682	0.0145					1.13922	2.47818e-19		1.14682	0.00588					1.13922	8.81712e-19		1.14682	0.02183
				1.14085	2.38974e-14		1.14825	0.09493					1.14085	1.67705e-13		1.14825	0.00565					1.14085	2.84463e-14		1.14825	0.0136					1.14085	2.16594e-19		1.14825	0.0055					1.14085	7.72169e-19		1.14825	0.02062
				1.14249	2.1526e-14		1.14968	0.08863					1.14249	1.51941e-13		1.14968	0.00522					1.14249	2.56596e-14		1.14968	0.01275					1.14249	1.89268e-19		1.14968	0.00515					1.14249	6.76108e-19		1.14968	0.01947
				1.14412	1.93871e-14		1.15111	0.08273					1.14412	1.37639e-13		1.15111	0.00482					1.14412	2.31425e-14		1.15111	0.01195					1.14412	1.65358e-19		1.15111	0.00482					1.14412	5.91884e-19		1.15111	0.01838
				1.14575	1.7458e-14		1.15253	0.07721					1.14575	1.24665e-13		1.15253	0.00445					1.14575	2.08691e-14		1.15253	0.0112					1.14575	1.44441e-19		1.15253	0.00452					1.14575	5.18054e-19		1.15253	0.01735
				1.14739	1.57185e-14		1.15396	0.07203					1.14739	1.12898e-13		1.15396	0.0041					1.14739	1.88163e-14		1.15396	0.01049					1.14739	1.26146e-19		1.15396	0.00423					1.14739	4.53348e-19		1.15396	0.01637
				1.14902	1.41502e-14		1.15539	0.06718					1.14902	1.02228e-13		1.15539	0.00378					1.14902	1.6963e-14		1.15539	0.00983					1.14902	1.10147e-19		1.15539	0.00395					1.14902	3.96648e-19		1.15539	0.01545
				1.15065	1.27364e-14		1.15682	0.06265					1.15065	9.25525e-14		1.15682	0.00349					1.15065	1.52898e-14		1.15682	0.00921					1.15065	9.6159e-20		1.15682	0.0037					1.15065	3.46973e-19		1.15682	0.01457
				1.15229	1.14622e-14		1.15825	0.0584					1.15229	8.37811e-14		1.15825	0.00321					1.15229	1.37797e-14		1.15825	0.00862					1.15229	8.39313e-20		1.15825	0.00346					1.15229	3.03462e-19		1.15825	0.01375
				1.15392	1.03139e-14		1.15968	0.05442					1.15392	7.58303e-14		1.15968	0.00296					1.15392	1.24169e-14		1.15968	0.00807					1.15392	7.32445e-20		1.15968	0.00323					1.15392	2.65357e-19		1.15968	0.01296
				1.15556	9.2792e-15		1.16111	0.05071					1.15556	6.86242e-14		1.16111	0.00273					1.15556	1.11872e-14		1.16111	0.00755					1.15556	6.39063e-20		1.16111	0.00302					1.15556	2.31993e-19		1.16111	0.01222
				1.15719	8.34706e-15		1.16254	0.04723					1.15719	6.20942e-14		1.16254	0.00251					1.15719	1.00777e-14		1.16254	0.00707					1.15719	5.5748e-20		1.16254	0.00283					1.15719	2.02785e-19		1.16254	0.01153
				1.15882	7.50743e-15		1.16397	0.04398					1.15882	5.61775e-14		1.16397	0.00231					1.15882	9.07699e-15		1.16397	0.00662					1.15882	4.86219e-20		1.16397	0.00264					1.15882	1.77221e-19		1.16397	0.01086
				1.16046	6.75124e-15		1.1654	0.04095					1.16046	5.08175e-14		1.1654	0.00213					1.16046	8.1744e-15		1.1654	0.00619					1.16046	4.23986e-20		1.1654	0.00247					1.16046	1.5485e-19		1.1654	0.01024
				1.16209	6.07031e-15		1.16683	0.03811					1.16209	4.59623e-14		1.16683	0.00196					1.16209	7.36047e-15		1.16683	0.00579					1.16209	3.69649e-20		1.16683	0.00231					1.16209	1.35277e-19		1.16683	0.00965
				1.16372	5.45722e-15		1.16826	0.03546					1.16372	4.15651e-14		1.16826	0.0018					1.16372	6.6266e-15		1.16826	0.00541					1.16372	3.22213e-20		1.16826	0.00215					1.16372	1.18156e-19		1.16826	0.00909
				1.16536	4.90532e-15		1.16969	0.03298					1.16536	3.75833e-14		1.16969	0.00166					1.16536	5.96501e-15		1.16969	0.00506					1.16536	2.80811e-20		1.16969	0.00201					1.16536	1.03182e-19		1.16969	0.00857
				1.16699	4.40857e-15		1.17112	0.03067					1.16699	3.39781e-14		1.17112	0.00152					1.16699	5.36867e-15		1.17112	0.00473					1.16699	2.44683e-20		1.17112	0.00188					1.16699	9.0089e-20		1.17112	0.00807
				1.16862	3.96152e-15		1.17255	0.02852					1.16862	3.07144e-14		1.17255	0.0014					1.16862	4.83123e-15		1.17255	0.00442					1.16862	2.13162e-20		1.17255	0.00175					1.16862	7.86422e-20		1.17255	0.0076
				1.17026	3.55927e-15		1.17398	0.02651					1.17026	2.77602e-14		1.17398	0.00129					1.17026	4.34695e-15		1.17398	0.00413					1.17026	1.85666e-20		1.17398	0.00164					1.17026	6.86368e-20		1.17398	0.00715
				1.17189	3.19738e-15		1.17541	0.02463					1.17189	2.50866e-14		1.17541	0.00118					1.17189	3.91063e-15		1.17541	0.00386					1.17189	1.61686e-20		1.17541	0.00153					1.17189	5.9893e-20		1.17541	0.00674
				1.17353	2.87186e-15		1.17683	0.02288					1.17353	2.26673e-14		1.17683	0.00109					1.17353	3.51758e-15		1.17683	0.0036					1.17353	1.40776e-20		1.17683	0.00142					1.17353	5.22532e-20		1.17683	0.00634
				1.17516	2.57908e-15		1.17826	0.02125					1.17516	2.04784e-14		1.17826	0.000997692					1.17516	3.16357e-15		1.17826	0.00337					1.17516	1.22547e-20		1.17826	0.00133					1.17516	4.55793e-20		1.17826	0.00597
				1.17679	2.31581e-15		1.17969	0.01973					1.17679	1.84983e-14		1.17969	0.000915838					1.17679	2.84476e-15		1.17969	0.00314					1.17679	1.06659e-20		1.17969	0.00124					1.17679	3.97502e-20		1.17969	0.00561
				1.17843	2.07909e-15		1.18112	0.01831					1.17843	1.67072e-14		1.18112	0.000840471					1.17843	2.5577e-15		1.18112	0.00293					1.17843	9.28121e-21		1.18112	0.00116					1.17843	3.466e-20		1.18112	0.00528
				1.18006	1.86629e-15		1.18255	0.01699					1.18006	1.50874e-14		1.18255	0.000771096					1.18006	2.29927e-15		1.18255	0.00274					1.18006	8.07477e-21		1.18255	0.00108					1.18006	3.02159e-20		1.18255	0.00497
				1.18169	1.67502e-15		1.18398	0.01576					1.18169	1.36228e-14		1.18398	0.000707254					1.18169	2.06664e-15		1.18398	0.00255					1.18169	7.02382e-21		1.18398	0.001					1.18169	2.63366e-20		1.18398	0.00467
				1.18333	1.50312e-15		1.18541	0.01462					1.18333	1.22986e-14		1.18541	0.000648522					1.18333	1.85727e-15		1.18541	0.00238					1.18333	6.10849e-21		1.18541	0.000935339					1.18333	2.2951e-20		1.18541	0.0044
				1.18496	1.34866e-15		1.18684	0.01356					1.18496	1.11015e-14		1.18684	0.000594505					1.18496	1.66886e-15		1.18684	0.00222					1.18496	5.31143e-21		1.18684	0.000871467					1.18496	1.99968e-20		1.18684	0.00413
				1.18659	1.20989e-15		1.18827	0.01257					1.18659	1.00195e-14		1.18827	0.000544839					1.18659	1.49934e-15		1.18827	0.00207					1.18659	4.61749e-21		1.18827	0.000811803					1.18659	1.74196e-20		1.18827	0.00389
				1.18823	1.08524e-15		1.1897	0.01165					1.18823	9.04172e-15		1.1897	0.000499186					1.18823	1.34684e-15		1.1897	0.00193					1.18823	4.01345e-21		1.1897	0.00075608					1.18823	1.51716e-20		1.1897	0.00365
				1.18986	9.73281e-16		1.19113	0.01079					1.18986	8.15818e-15		1.19113	0.000457234					1.18986	1.20968e-15		1.19113	0.0018					1.18986	3.48776e-21		1.19113	0.000704049					1.18986	1.32113e-20		1.19113	0.00343
				1.1915	8.72741e-16		1.19256	0.00999					1.1915	7.35994e-15		1.19256	0.000418693					1.1915	1.08632e-15		1.19256	0.00168					1.1915	3.03035e-21		1.19256	0.000655474					1.1915	1.1502e-20		1.19256	0.00322
				1.19313	7.82468e-16		1.19399	0.00925					1.19313	6.63886e-15		1.19399	0.000383297					1.19313	9.75393e-16		1.19399	0.00156					1.19313	2.63243e-21		1.19399	0.000610135					1.19313	1.0012e-20		1.19399	0.00303
				1.19476	7.01428e-16		1.19542	0.00857					1.19476	5.98758e-15		1.19542	0.000350797					1.19476	8.75664e-16		1.19542	0.00146					1.19476	2.28632e-21		1.19542	0.000567824					1.19476	8.71338e-21		1.19542	0.00285
				1.1964	6.28685e-16		1.19685	0.00793					1.1964	5.39942e-15		1.19685	0.000320966					1.1964	7.86016e-16		1.19685	0.00136					1.1964	1.98534e-21		1.19685	0.000528347					1.1964	7.58174e-21		1.19685	0.00267
				1.19803	5.63402e-16		1.19828	0.00734					1.19803	4.86835e-15		1.19828	0.000293592					1.19803	7.05441e-16		1.19828	0.00126					1.19803	1.72365e-21		1.19828	0.000491521					1.19803	6.59582e-21		1.19828	0.00251
				1.19966	5.04821e-16		1.19971	0.00679					1.19966	4.38889e-15		1.19971	0.000268479					1.19966	6.33031e-16		1.19971	0.00118					1.19966	1.49617e-21		1.19971	0.000457176					1.19966	5.73702e-21		1.19971	0.00236
				1.2013	4.52263e-16		1.20114	0.00627					1.2013	3.95609e-15		1.20114	0.000245447					1.2013	5.67969e-16		1.20114	0.0011					1.2013	1.29847e-21		1.20114	0.000425149					1.2013	4.98909e-21		1.20114	0.00221
				1.20293	4.05116e-16		1.20256	0.0058					1.20293	3.56547e-15		1.20256	0.00022433					1.20293	5.09519e-16		1.20256	0.00102					1.20293	1.12667e-21		1.20256	0.000395292					1.20293	4.33784e-21		1.20256	0.00208
				1.20456	3.6283e-16		1.20399	0.00536					1.20456	3.21296e-15		1.20399	0.000204974					1.20456	4.57016e-16		1.20399	0.000949371					1.20456	9.77418e-22		1.20399	0.000367461					1.20456	3.77089e-21		1.20399	0.00195
				1.2062	3.24908e-16		1.20542	0.00495					1.2062	2.89489e-15		1.20542	0.000187237					1.2062	4.09862e-16		1.20542	0.000883267					1.2062	8.47775e-22		1.20542	0.000341525					1.2062	3.27741e-21		1.20542	0.00183
				1.20783	2.90905e-16		1.20685	0.00458					1.20783	2.60794e-15		1.20685	0.000170989					1.20783	3.67518e-16		1.20685	0.000821605					1.20783	7.35188e-22		1.20685	0.000317359					1.20783	2.84797e-21		1.20685	0.00171
				1.20947	2.60422e-16		1.20828	0.00423					1.20947	2.3491e-15		1.20828	0.000156108					1.20947	3.29501e-16		1.20828	0.000764098					1.20947	6.37432e-22		1.20828	0.000294848					1.20947	2.47434e-21		1.20828	0.00161
				1.2111	2.33098e-16		1.20971	0.0039					1.2111	2.11565e-15		1.20971	0.000142483					1.2111	2.95372e-16		1.20971	0.000710477					1.2111	5.52568e-22		1.20971	0.000273881					1.2111	2.14931e-21		1.20971	0.00151
				1.21273	2.08609e-16		1.21114	0.0036					1.21273	1.90513e-15		1.21114	0.000130012					1.21273	2.64738e-16		1.21114	0.000660489					1.21273	4.78911e-22		1.21114	0.000254357					1.21273	1.86662e-21		1.21114	0.00141
				1.21437	1.86665e-16		1.21257	0.00332					1.21437	1.71531e-15		1.21257	0.0001186					1.21437	2.37247e-16		1.21257	0.000613898					1.21437	4.14994e-22		1.21257	0.00023618					1.21437	1.62081e-21		1.21257	0.00133
				1.216	1.67004e-16		1.214	0.00307					1.216	1.54419e-15		1.214	0.00010816					1.216	2.12578e-16		1.214	0.000570482					1.216	3.59538e-22		1.214	0.000219261					1.216	1.4071e-21		1.214	0.00124

## Sheet: Fig 1e
Figure 1e
	A221-S283					A221-S283
	Transfer efficiency	τDA/τD(dashed line)	Transfer efficiency	τDA/τD		intensity	Transfer efficiency	-0.17778	-0.15556	-0.13333	-0.11111	-0.08889	-0.06667	-0.04444	-0.02222	0	0.02222	0.04444	0.06667	0.08889	0.11111	0.13333	0.15556	0.17778	0.2	0.22222	0.24444	0.26667	0.28889	0.31111	0.33333	0.35556	0.37778	0.4	0.42222	0.44444	0.46667	0.48889	0.51111	0.53333	0.55556	0.57778	0.6	0.62222	0.64444	0.66667	0.68889	0.71111	0.73333
	0.99999	0.000156853	1	0		τDA/τD
	0.9999	0.00125	0.999	0.001		0.00248	0	0	0	0	0	0	0	0	0	0	-1e-05	1e-05	-1e-05	1e-05	-1e-05	1e-05	-1e-05	1e-05	-1e-05	1e-05	-1e-05	2e-05	-2e-05	2e-05	-2e-05	2e-05	-2e-05	3e-05	-3e-05	3e-05	-3e-05	4e-05	-3e-05	0.00012	0.00195	0.02141	0.10001	0.20994	0.21994	0.15072	0.15448	0.25235	0.32705
	0.99966	0.00413	0.998	0.002		0.02607	0	0	0	0	0	0	0	0	0	1e-05	-1e-05	1e-05	-1e-05	1e-05	-1e-05	1e-05	-1e-05	1e-05	-1e-05	1e-05	-2e-05	2e-05	-2e-05	2e-05	-2e-05	3e-05	-3e-05	3e-05	-3e-05	4e-05	-4e-05	5e-05	-5e-05	0.00022	0.00281	0.02569	0.11257	0.24654	0.29359	0.24231	0.25671	0.39112	0.51173
	0.99919	0.00947	0.997	0.003		0.04967	0	0	0	0	0	0	0	0	-1e-05	1e-05	-1e-05	1e-05	-1e-05	1e-05	-1e-05	1e-05	-1e-05	1e-05	-2e-05	2e-05	-2e-05	2e-05	-2e-05	3e-05	-3e-05	3e-05	-4e-05	4e-05	-5e-05	5e-05	-6e-05	7e-05	-6e-05	0.00049	0.00513	0.0361	0.13734	0.30731	0.42179	0.41707	0.4493	0.63996	0.8617
	0.99843	0.01762	0.996	0.004		0.07326	0	0	0	0	0	0	-1e-05	1e-05	-1e-05	1e-05	-1e-05	1e-05	-1e-05	1e-05	-1e-05	2e-05	-2e-05	2e-05	-2e-05	2e-05	-3e-05	3e-05	-3e-05	4e-05	-4e-05	5e-05	-5e-05	6e-05	-7e-05	8e-05	-9e-05	0.00011	-8e-05	0.00112	0.00984	0.0545	0.17287	0.37619	0.575	0.64928	0.70243	0.95528	1.33877
	0.99732	0.02858	0.995	0.005		0.09685	0	0	0	0	0	1e-05	-1e-05	1e-05	-1e-05	1e-05	-1e-05	1e-05	-2e-05	2e-05	-2e-05	2e-05	-2e-05	3e-05	-3e-05	3e-05	-4e-05	4e-05	-4e-05	5e-05	-6e-05	6e-05	-7e-05	8e-05	-9e-05	0.00011	-0.00012	0.00015	-4e-05	0.00241	0.01798	0.08055	0.21498	0.44167	0.72447	0.89584	0.97507	1.30058	1.89161
	0.99581	0.04212	0.994	0.006		0.12045	0	0	0	0	-1e-05	1e-05	-1e-05	1e-05	-1e-05	1e-05	-2e-05	2e-05	-2e-05	2e-05	-2e-05	3e-05	-3e-05	3e-05	-3e-05	4e-05	-4e-05	5e-05	-5e-05	6e-05	-7e-05	7e-05	-8e-05	9e-05	-0.00011	0.00012	-0.00014	0.00017	0.00011	0.00477	0.03069	0.11312	0.26137	0.50306	0.85093	1.11566	1.23988	1.66079	2.46759
	0.99387	0.0578	0.993	0.007		0.14404	0	0	0	0	-1e-05	1e-05	-1e-05	1e-05	-1e-05	1e-05	-1e-05	2e-05	-2e-05	2e-05	-2e-05	2e-05	-3e-05	3e-05	-3e-05	4e-05	-4e-05	4e-05	-5e-05	5e-05	-6e-05	7e-05	-8e-05	8e-05	-0.0001	0.00011	-0.00012	0.00016	0.00043	0.00821	0.04783	0.15152	0.31729	0.57142	0.94974	1.2947	1.50347	2.04333	3.0354
	0.99147	0.07515	0.992	0.008		0.16763	0	0	0	0	0	1e-05	-1e-05	1e-05	-1e-05	1e-05	-1e-05	1e-05	-1e-05	1e-05	-2e-05	2e-05	-2e-05	2e-05	-2e-05	3e-05	-3e-05	3e-05	-3e-05	4e-05	-4e-05	4e-05	-5e-05	5e-05	-6e-05	6e-05	-7e-05	0.0001	0.00081	0.01159	0.0646	0.18978	0.38607	0.65847	1.03407	1.45604	1.79978	2.47513	3.61208
	0.9886	0.0937	0.991	0.009		0.19122	0	0	0	0	0	0	0	0	0	1e-05	-1e-05	1e-05	-1e-05	1e-05	-1e-05	1e-05	-1e-05	1e-05	-1e-05	1e-05	-2e-05	2e-05	-2e-05	2e-05	-2e-05	2e-05	-2e-05	2e-05	-2e-05	2e-05	-1e-05	3e-05	0.00103	0.01303	0.07248	0.21415	0.45625	0.7628	1.13117	1.64518	2.16267	2.99369	4.26057
	0.98527	0.11305	0.99	0.01		0.21482	0	0	0	0	0	0	0	0	0	0	-1e-05	1e-05	-1e-05	1e-05	-1e-05	1e-05	-1e-05	1e-05	-1e-05	1e-05	-1e-05	1e-05	-1e-05	1e-05	-1e-05	1e-05	-1e-05	1e-05	-1e-05	0	1e-05	-1e-05	0.00097	0.01176	0.06812	0.21859	0.51248	0.87007	1.26566	1.9018	2.6057	3.62293	5.04139
	0.98148	0.13283	0.989	0.011		0.23841	0	0	0	0	0	0	0	1e-05	-1e-05	1e-05	-1e-05	1e-05	-1e-05	1e-05	-1e-05	1e-05	-1e-05	2e-05	-2e-05	2e-05	-2e-05	2e-05	-2e-05	2e-05	-3e-05	3e-05	-3e-05	3e-05	-3e-05	2e-05	-1e-05	2e-05	0.00073	0.00952	0.0602	0.22026	0.55902	0.96863	1.44775	2.24731	3.12981	4.35157	5.95894
	0.97725	0.15277	0.988	0.012		0.262	0	0	0	0	0	1e-05	-1e-05	1e-05	-1e-05	1e-05	-1e-05	1e-05	-2e-05	2e-05	-2e-05	2e-05	-2e-05	2e-05	-3e-05	3e-05	-3e-05	3e-05	-4e-05	4e-05	-4e-05	5e-05	-5e-05	6e-05	-6e-05	6e-05	-6e-05	7e-05	0.00058	0.00911	0.0632	0.24936	0.62274	1.06684	1.68296	2.69398	3.74026	5.143	6.95453
	0.9726	0.17265	0.987	0.013		0.2856	0	0	0	0	0	1e-05	-1e-05	1e-05	-1e-05	1e-05	-1e-05	1e-05	-1e-05	2e-05	-2e-05	2e-05	-2e-05	2e-05	-3e-05	3e-05	-3e-05	3e-05	-4e-05	4e-05	-5e-05	5e-05	-5e-05	6e-05	-6e-05	7e-05	-7e-05	9e-05	0.00073	0.01201	0.08522	0.3254	0.73522	1.19363	1.97938	3.23927	4.43495	5.96748	7.95073
	0.96754	0.1923	0.986	0.014		0.30919	0	0	0	0	0	0	0	0	0	1e-05	-1e-05	1e-05	-1e-05	1e-05	-1e-05	1e-05	-1e-05	1e-05	-1e-05	1e-05	-1e-05	1e-05	-2e-05	2e-05	-2e-05	2e-05	-2e-05	2e-05	-2e-05	1e-05	-1e-05	4e-05	0.00117	0.01749	0.12342	0.44741	0.91562	1.37932	2.33028	3.83544	5.16941	6.81269	8.90066
	0.96212	0.2116	0.985	0.015		0.33278	0	0	0	0	0	0	0	0	0	0	0	0	1e-05	-1e-05	1e-05	-1e-05	1e-05	-1e-05	1e-05	-1e-05	1e-05	-2e-05	2e-05	-2e-05	3e-05	-3e-05	4e-05	-5e-05	5e-05	-7e-05	8e-05	-6e-05	0.00172	0.02392	0.16933	0.59989	1.16322	1.64131	2.70905	4.39145	5.85541	7.65806	9.79491
	0.95635	0.23046	0.984	0.016		0.35637	0	0	0	0	0	-1e-05	1e-05	-1e-05	1e-05	-1e-05	1e-05	-1e-05	2e-05	-2e-05	2e-05	-2e-05	2e-05	-3e-05	3e-05	-3e-05	4e-05	-4e-05	5e-05	-6e-05	6e-05	-7e-05	8e-05	-0.0001	0.00011	-0.00013	0.00016	-0.00013	0.00228	0.03059	0.21642	0.7618	1.45904	1.9913	3.10519	4.83879	6.41554	8.45322	10.6337
	0.95028	0.24882	0.983	0.017		0.37997	0	0	0	0	1e-05	-1e-05	1e-05	-1e-05	1e-05	-1e-05	2e-05	-2e-05	2e-05	-2e-05	3e-05	-3e-05	3e-05	-4e-05	4e-05	-4e-05	5e-05	-6e-05	6e-05	-7e-05	8e-05	-9e-05	0.00011	-0.00012	0.00014	-0.00017	0.0002	-0.00016	0.00284	0.03764	0.26175	0.9145	1.7765	2.436	3.54064	5.18111	6.83175	9.13159	11.4023
	0.94391	0.26664	0.982	0.018		0.40356	0	0	0	0	1e-05	-1e-05	1e-05	-1e-05	1e-05	-1e-05	1e-05	-2e-05	2e-05	-2e-05	2e-05	-3e-05	3e-05	-3e-05	4e-05	-4e-05	4e-05	-5e-05	6e-05	-6e-05	7e-05	-8e-05	0.0001	-0.00011	0.00013	-0.00015	0.00018	-0.00013	0.00334	0.04448	0.30187	1.04748	2.09107	2.94487	4.01165	5.45455	7.13266	9.63949	12.058
	0.9373	0.2839	0.981	0.019		0.42715	0	0	0	0	0	0	1e-05	-1e-05	1e-05	-1e-05	1e-05	-1e-05	1e-05	-1e-05	1e-05	-2e-05	2e-05	-2e-05	2e-05	-3e-05	3e-05	-3e-05	4e-05	-4e-05	5e-05	-5e-05	6e-05	-7e-05	9e-05	-0.0001	0.00012	-5e-05	0.00362	0.04962	0.33224	1.15668	2.37491	3.42704	4.43639	5.6635	7.35012	9.95253	12.527
	0.93045	0.3006	0.98	0.02		0.45075	0	0	0	0	0	0	0	0	0	0	0	0	0	0	1e-05	-1e-05	1e-05	-1e-05	1e-05	-1e-05	1e-05	-1e-05	1e-05	-2e-05	2e-05	-2e-05	2e-05	-3e-05	3e-05	-4e-05	5e-05	5e-05	0.00375	0.05315	0.35433	1.24219	2.59464	3.77631	4.70723	5.78145	7.48941	10.0682	12.7319
	0.92341	0.31673	0.979	0.021		0.47434	0	0	0	0	0	0	0	0	0	0	0	0	0	0	0	0	0	0	0	0	0	0	0	0	0	-1e-05	1e-05	-1e-05	1e-05	-1e-05	2e-05	0.0001	0.00406	0.05786	0.37935	1.31266	2.72895	3.94079	4.7818	5.79153	7.52651	9.99071	12.6431
	0.91619	0.33229	0.978	0.022		0.49793	0	0	0	0	0	0	0	0	0	0	0	0	0	0	0	0	0	0	0	0	0	0	0	0	1e-05	-1e-05	1e-05	-1e-05	1e-05	-2e-05	2e-05	0.00011	0.00476	0.06601	0.41618	1.37601	2.77066	3.92117	4.68629	5.70313	7.44424	9.74944	12.3135
	0.90882	0.3473	0.977	0.023		0.52153	0	0	0	0	0	0	0	0	0	0	0	0	0	0	0	0	0	0	0	0	0	0	0	0	0	0	1e-05	-1e-05	1e-05	-2e-05	3e-05	0.00012	0.00561	0.07564	0.45516	1.41366	2.70173	3.72539	4.46391	5.55131	7.28058	9.43466	11.8688
	0.90131	0.36177	0.976	0.024		0.54512	0	0	0	0	0	0	0	0	0	0	0	0	0	0	-1e-05	1e-05	-1e-05	1e-05	-1e-05	1e-05	-1e-05	1e-05	-1e-05	1e-05	-1e-05	1e-05	-1e-05	1e-05	-1e-05	0	1e-05	0.00016	0.00617	0.08188	0.47367	1.38624	2.50241	3.38063	4.1746	5.39955	7.12351	9.17443	11.4555
	0.89371	0.37572	0.975	0.025		0.56871	0	0	0	0	0	0	0	1e-05	-1e-05	1e-05	-1e-05	1e-05	-1e-05	1e-05	-1e-05	1e-05	-2e-05	2e-05	-2e-05	2e-05	-2e-05	2e-05	-3e-05	3e-05	-3e-05	3e-05	-3e-05	4e-05	-4e-05	3e-05	-2e-05	0.0002	0.0062	0.08181	0.45928	1.28067	2.20226	2.97298	3.90517	5.30862	7.04107	9.04285	11.1573
	0.88601	0.38917	0.974	0.026		0.5923	0	0	0	0	-1e-05	1e-05	-1e-05	1e-05	-1e-05	1e-05	-1e-05	2e-05	-2e-05	2e-05	-2e-05	2e-05	-3e-05	3e-05	-3e-05	3e-05	-4e-05	4e-05	-4e-05	5e-05	-5e-05	6e-05	-6e-05	7e-05	-7e-05	8e-05	-8e-05	0.00025	0.00578	0.07666	0.42145	1.13651	1.89474	2.61972	3.71352	5.27061	7.00905	8.98215	10.913
	0.87824	0.40213	0.973	0.027		0.6159	0	0	0	1e-05	-1e-05	1e-05	-1e-05	1e-05	-1e-05	2e-05	-2e-05	2e-05	-2e-05	3e-05	-3e-05	3e-05	-3e-05	4e-05	-4e-05	5e-05	-5e-05	6e-05	-6e-05	7e-05	-8e-05	9e-05	-0.0001	0.00011	-0.00012	0.00013	-0.00014	0.00031	0.00516	0.06972	0.38045	1.01642	1.68581	2.40264	3.58669	5.20776	6.92086	8.82744	10.5386
	0.87041	0.41463	0.972	0.028		0.63949	0	0	0	1e-05	-1e-05	1e-05	-1e-05	1e-05	-2e-05	2e-05	-2e-05	2e-05	-3e-05	3e-05	-3e-05	4e-05	-4e-05	4e-05	-5e-05	5e-05	-6e-05	7e-05	-7e-05	8e-05	-9e-05	0.0001	-0.00011	0.00012	-0.00014	0.00015	-0.00017	0.00033	0.00458	0.06323	0.34954	0.95756	1.62972	2.34432	3.49252	5.0689	6.69528	8.44301	9.88743
	0.86255	0.42667	0.971	0.029		0.66308	0	0	0	1e-05	-1e-05	1e-05	-1e-05	1e-05	-2e-05	2e-05	-2e-05	2e-05	-3e-05	3e-05	-3e-05	3e-05	-4e-05	4e-05	-5e-05	5e-05	-6e-05	6e-05	-7e-05	8e-05	-9e-05	9e-05	-0.00011	0.00012	-0.00013	0.00015	-0.00016	0.00031	0.00409	0.05749	0.32895	0.95279	1.70336	2.42112	3.4435	4.90012	6.36525	7.83741	8.97971
	0.85466	0.4383	0.97	0.03		0.68667	0	0	0	0	-1e-05	1e-05	-1e-05	1e-05	-1e-05	1e-05	-2e-05	2e-05	-2e-05	2e-05	-2e-05	3e-05	-3e-05	3e-05	-3e-05	4e-05	-4e-05	5e-05	-5e-05	6e-05	-6e-05	7e-05	-8e-05	9e-05	-0.0001	0.00011	-0.00011	0.00024	0.0037	0.05247	0.31425	0.9704	1.82597	2.56711	3.47303	4.79694	6.03848	7.13397	7.97003
	0.84675	0.44951	0.969	0.031		0.71027	0	0	0	0	0	0	0	0	-1e-05	1e-05	-1e-05	1e-05	-1e-05	1e-05	-1e-05	1e-05	-1e-05	1e-05	-2e-05	2e-05	-2e-05	2e-05	-2e-05	3e-05	-3e-05	3e-05	-3e-05	4e-05	-4e-05	4e-05	-4e-05	0.00015	0.0035	0.04926	0.30526	0.98178	1.90342	2.67735	3.5549	4.79244	5.78551	6.46393	7.03748
	0.83884	0.46033	0.968	0.032		0.73386	0	0	0	0	0	0	0	0	0	0	0	0	0	0	0	0	0	0	0	0	1e-05	-1e-05	1e-05	-1e-05	1e-05	-1e-05	2e-05	-2e-05	2e-05	-3e-05	4e-05	5e-05	0.00363	0.04923	0.30497	0.9741	1.87853	2.65498	3.57739	4.78817	5.56862	5.90071	6.3123
	0.83094	0.47077	0.967	0.033		0.75745	0	0	0	0	0	0	1e-05	-1e-05	1e-05	-1e-05	1e-05	-1e-05	1e-05	-1e-05	1e-05	-2e-05	2e-05	-2e-05	2e-05	-3e-05	3e-05	-3e-05	4e-05	-4e-05	5e-05	-5e-05	6e-05	-7e-05	9e-05	-0.00011	0.00013	-5e-05	0.0041	0.0525	0.31395	0.95135	1.76708	2.49119	3.43054	4.6066	5.26213	5.44646	5.83914
	0.82306	0.48086	0.966	0.034		0.78105	0	0	0	0	1e-05	-1e-05	1e-05	-1e-05	1e-05	-1e-05	1e-05	-2e-05	2e-05	-2e-05	2e-05	-2e-05	3e-05	-3e-05	3e-05	-4e-05	4e-05	-5e-05	6e-05	-6e-05	7e-05	-9e-05	0.0001	-0.00012	0.00014	-0.00018	0.00022	-0.00015	0.00475	0.05767	0.3288	0.9282	1.64092	2.28185	3.1216	4.14901	4.76129	5.05106	5.56152
	0.8152	0.49061	0.965	0.035		0.80464	0	0	0	0	1e-05	-1e-05	1e-05	-1e-05	1e-05	-1e-05	2e-05	-2e-05	2e-05	-2e-05	2e-05	-3e-05	3e-05	-4e-05	4e-05	-4e-05	5e-05	-6e-05	7e-05	-8e-05	9e-05	-0.0001	0.00012	-0.00014	0.00017	-0.00022	0.00027	-0.0002	0.00532	0.06259	0.34363	0.91587	1.55823	2.12922	2.76953	3.50057	4.08623	4.64955	5.34635
	0.80737	0.50003	0.964	0.036		0.82823	0	0	0	0	1e-05	-1e-05	1e-05	-1e-05	1e-05	-1e-05	1e-05	-2e-05	2e-05	-2e-05	2e-05	-2e-05	3e-05	-3e-05	3e-05	-4e-05	4e-05	-5e-05	6e-05	-7e-05	8e-05	-9e-05	0.00011	-0.00013	0.00016	-0.0002	0.00025	-0.00017	0.00548	0.06465	0.34931	0.90837	1.51271	2.03398	2.47333	2.85243	3.36351	4.19105	5.05071
	0.79958	0.50914	0.963	0.037		0.85183	0	0	0	0	0	0	0	-1e-05	1e-05	-1e-05	1e-05	-1e-05	1e-05	-1e-05	1e-05	-1e-05	2e-05	-2e-05	2e-05	-2e-05	3e-05	-3e-05	3e-05	-4e-05	4e-05	-5e-05	6e-05	-7e-05	9e-05	-0.00011	0.00015	-4e-05	0.00496	0.06107	0.33328	0.8797	1.44952	1.90738	2.22062	2.34001	2.72722	3.67078	4.60656
	0.79184	0.51795	0.962	0.038		0.87542	0	0	0	0	0	0	0	0	0	0	0	0	0	0	0	0	0	0	0	0	0	0	0	0	0	0	0	0	0	0	0	0.00011	0.00381	0.05069	0.28727	0.79849	1.31533	1.67716	1.94535	1.98856	2.26684	3.16141	4.06732
	0.78415	0.52648	0.961	0.039		0.89901	0	0	0	0	0	0	0	0	0	0	0	1e-05	-1e-05	1e-05	-1e-05	1e-05	-1e-05	1e-05	-1e-05	1e-05	-2e-05	2e-05	-2e-05	2e-05	-3e-05	3e-05	-4e-05	5e-05	-6e-05	8e-05	-0.0001	0.0002	0.00241	0.03612	0.2184	0.65735	1.09956	1.36092	1.63834	1.77532	2.02103	2.76851	3.55106
	0.77651	0.53474	0.96	0.04		0.92261	0	0	0	0	0	0	0	0	-1e-05	1e-05	-1e-05	1e-05	-1e-05	1e-05	-1e-05	1e-05	-1e-05	2e-05	-2e-05	2e-05	-2e-05	2e-05	-3e-05	3e-05	-4e-05	5e-05	-5e-05	6e-05	-8e-05	0.0001	-0.00013	0.00021	0.0013	0.0227	0.14936	0.49256	0.85097	1.04521	1.35868	1.67075	1.95548	2.52482	3.12725
	0.76893	0.54273	0.959	0.041		0.9462	0	0	0	0	0	0	0	0	-1e-05	1e-05	-1e-05	1e-05	-1e-05	1e-05	-1e-05	1e-05	-1e-05	2e-05	-2e-05	2e-05	-2e-05	3e-05	-3e-05	3e-05	-4e-05	4e-05	-5e-05	6e-05	-7e-05	9e-05	-0.00011	0.00017	0.00076	0.01484	0.10406	0.3654	0.65246	0.8129	1.15289	1.61901	1.96204	2.3652	2.78518
	0.76141	0.55048	0.958	0.042		0.96979	0	0	0	0	0	0	0	0	-1e-05	1e-05	-1e-05	1e-05	-1e-05	1e-05	-1e-05	1e-05	-1e-05	1e-05	-2e-05	2e-05	-2e-05	2e-05	-3e-05	3e-05	-3e-05	4e-05	-4e-05	5e-05	-6e-05	7e-05	-9e-05	0.00014	0.00076	0.01359	0.09212	0.31456	0.55832	0.68921	1.00584	1.53927	1.92402	2.20996	2.49554
	0.75397	0.55799	0.957	0.043		0.99338	0	0	0	0	0	0	0	0	0	0	-1e-05	1e-05	-1e-05	1e-05	-1e-05	1e-05	-1e-05	1e-05	-1e-05	1e-05	-2e-05	2e-05	-2e-05	2e-05	-3e-05	3e-05	-3e-05	4e-05	-4e-05	5e-05	-6e-05	0.00011	0.00111	0.0169	0.10507	0.3272	0.55104	0.63911	0.87128	1.37499	1.78535	2.02988	2.25298
	0.74659	0.56528	0.956	0.044		1.01698	0	0	0	0	0	0	0	0	0	0	0	0	0	0	0	1e-05	-1e-05	1e-05	-1e-05	1e-05	-1e-05	1e-05	-1e-05	1e-05	-1e-05	1e-05	-2e-05	2e-05	-2e-05	2e-05	-2e-05	7e-05	0.00159	0.02184	0.12649	0.3592	0.56684	0.60825	0.72759	1.13659	1.56139	1.83506	2.06337
	0.73928	0.57234	0.955	0.045		1.04057	0	0	0	0	0	0	0	0	0	0	0	0	0	0	0	0	0	0	0	0	0	0	0	0	0	0	1e-05	-1e-05	1e-05	-1e-05	2e-05	3e-05	0.00207	0.02641	0.14453	0.37692	0.55839	0.56918	0.59881	0.89585	1.31283	1.64574	1.92378
	0.73204	0.5792	0.954	0.046		1.06416	0	0	0	0	0	0	0	0	0	0	0	0	0	0	1e-05	-1e-05	1e-05	-1e-05	1e-05	-1e-05	1e-05	-1e-05	1e-05	-2e-05	2e-05	-2e-05	3e-05	-3e-05	4e-05	-5e-05	6e-05	-1e-05	0.00241	0.02921	0.15343	0.37287	0.52341	0.52752	0.52194	0.73192	1.10984	1.48197	1.8174
	0.72488	0.58586	0.953	0.047		1.08775	0	0	0	0	0	0	0	0	0	0	1e-05	-1e-05	1e-05	-1e-05	1e-05	-1e-05	1e-05	-1e-05	1e-05	-1e-05	2e-05	-2e-05	2e-05	-2e-05	3e-05	-3e-05	4e-05	-4e-05	5e-05	-7e-05	8e-05	-4e-05	0.0024	0.02859	0.14843	0.35193	0.48249	0.49181	0.49898	0.66939	0.9885	1.35369	1.71916
	0.7178	0.59233	0.952	0.048		1.11135	0	0	0	0	0	0	0	0	0	0	1e-05	-1e-05	1e-05	-1e-05	1e-05	-1e-05	1e-05	-1e-05	1e-05	-1e-05	1e-05	-2e-05	2e-05	-2e-05	2e-05	-3e-05	3e-05	-4e-05	4e-05	-5e-05	6e-05	-2e-05	0.00194	0.0238	0.12795	0.31971	0.44899	0.45634	0.49299	0.66496	0.92636	1.24925	1.60851
	0.7108	0.59861	0.951	0.049		1.13494	0	0	0	0	0	0	0	0	0	0	0	0	0	0	0	0	1e-05	-1e-05	1e-05	-1e-05	1e-05	-1e-05	1e-05	-1e-05	1e-05	-1e-05	1e-05	-1e-05	1e-05	-1e-05	1e-05	3e-05	0.00122	0.01667	0.09876	0.28163	0.41982	0.41258	0.46748	0.65301	0.87047	1.14586	1.47769
	0.70387	0.60472	0.95	0.05		1.15853	0	0	0	0	0	0	0	0	0	0	0	0	0	0	0	0	0	0	0	0	0	0	0	0	0	1e-05	-1e-05	1e-05	-2e-05	3e-05	-4e-05	8e-05	0.00057	0.0102	0.0713	0.24143	0.38389	0.36229	0.41873	0.60341	0.79382	1.03663	1.32849
	0.69703	0.61066	0.949	0.051		1.18213	0	0	0	0	0	0	0	0	0	0	0	0	0	0	0	0	0	0	0	1e-05	-1e-05	1e-05	-1e-05	1e-05	-1e-05	2e-05	-2e-05	3e-05	-4e-05	5e-05	-7e-05	0.0001	0.00017	0.00601	0.05125	0.20177	0.33833	0.31872	0.37297	0.53957	0.71796	0.9362	1.16624
	0.69026	0.61643	0.948	0.052		1.20572	0	0	0	0	0	0	0	0	0	0	0	0	0	0	0	0	0	1e-05	-1e-05	1e-05	-1e-05	1e-05	-1e-05	1e-05	-2e-05	2e-05	-3e-05	3e-05	-5e-05	6e-05	-8e-05	0.00011	0	0.00389	0.03873	0.16786	0.29545	0.29711	0.35701	0.50331	0.67771	0.85629	0.99768
	0.68358	0.62205	0.947	0.053		1.22931	0	0	0	0	0	0	0	0	0	0	0	0	0	0	0	0	0	1e-05	-1e-05	1e-05	-1e-05	1e-05	-1e-05	2e-05	-2e-05	2e-05	-3e-05	4e-05	-5e-05	6e-05	-8e-05	0.00011	-6e-05	0.00296	0.0318	0.14515	0.26993	0.3017	0.37153	0.50401	0.6714	0.78802	0.83541
	0.67697	0.62752	0.946	0.054		1.25291	0	0	0	0	0	0	0	0	0	0	0	0	0	0	0	0	0	0	-1e-05	1e-05	-1e-05	1e-05	-1e-05	1e-05	-2e-05	2e-05	-3e-05	3e-05	-4e-05	6e-05	-8e-05	0.0001	-7e-05	0.00256	0.02827	0.13334	0.26387	0.32404	0.39737	0.51304	0.66024	0.71723	0.70404
	0.67045	0.63285	0.945	0.055		1.2765	0	0	0	0	0	0	0	0	0	0	0	0	0	0	0	0	0	0	0	1e-05	-1e-05	1e-05	-1e-05	1e-05	-1e-05	2e-05	-2e-05	3e-05	-4e-05	5e-05	-6e-05	9e-05	-6e-05	0.00231	0.02608	0.12665	0.26732	0.35296	0.42362	0.5093	0.62025	0.65022	0.62971
	0.66401	0.63804	0.944	0.056		1.30009	0	0	0	0	0	0	0	0	0	0	0	0	0	0	0	0	0	0	0	0	0	0	-1e-05	1e-05	-1e-05	1e-05	-2e-05	2e-05	-3e-05	3e-05	-5e-05	7e-05	-3e-05	0.00207	0.02402	0.12007	0.27011	0.38053	0.45308	0.50442	0.57142	0.60717	0.61105
	0.65765	0.64309	0.943	0.057		1.32368	0	0	0	0	0	0	0	0	0	0	0	0	0	0	0	0	0	0	0	0	0	0	0	0	0	1e-05	-1e-05	1e-05	-1e-05	2e-05	-3e-05	4e-05	0	0.00184	0.02216	0.11385	0.27101	0.40173	0.48151	0.51111	0.54061	0.58668	0.6079
	0.65137	0.64802	0.942	0.058		1.34728	0	0	0	0	0	0	0	0	0	0	0	0	0	0	0	0	0	0	0	0	0	0	0	0	0	0	0	0	0	1e-05	-1e-05	2e-05	2e-05	0.00169	0.02104	0.1104	0.27291	0.41164	0.49057	0.51437	0.52142	0.55781	0.5728
	0.64517	0.65282	0.941	0.059		1.37087	0	0	0	0	0	0	0	0	0	0	0	0	0	0	0	0	0	0	0	0	0	0	0	0	0	0	0	0	0	0	-1e-05	1e-05	3e-05	0.00162	0.02047	0.10849	0.27041	0.39991	0.46316	0.49138	0.49231	0.49759	0.49321
	0.63905	0.6575	0.94	0.06		1.39446	0	0	0	0	0	0	0	0	0	0	0	0	0	0	0	0	0	0	0	0	0	1e-05	-1e-05	1e-05	-1e-05	1e-05	-1e-05	1e-05	-2e-05	2e-05	-3e-05	4e-05	0	0.00161	0.01974	0.1038	0.25179	0.35455	0.3974	0.44274	0.45398	0.42005	0.3967
	0.63301	0.66207	0.939	0.061		1.41805	0	0	0	0	0	0	0	0	0	0	0	0	0	1e-05	-1e-05	1e-05	-1e-05	1e-05	-1e-05	1e-05	-1e-05	1e-05	-2e-05	2e-05	-2e-05	2e-05	-3e-05	3e-05	-4e-05	5e-05	-6e-05	7e-05	-5e-05	0.00158	0.01829	0.0937	0.21339	0.27849	0.31118	0.39125	0.42467	0.3551	0.31825
	0.62705	0.66652	0.938	0.062		1.44165	0	0	0	0	0	0	0	0	0	0	0	1e-05	-1e-05	1e-05	-1e-05	1e-05	-1e-05	1e-05	-1e-05	1e-05	-2e-05	2e-05	-2e-05	2e-05	-3e-05	3e-05	-3e-05	4e-05	-5e-05	6e-05	-7e-05	9e-05	-8e-05	0.00144	0.01584	0.07826	0.16362	0.19454	0.23444	0.35776	0.40927	0.31183	0.27017
	0.62116	0.67087	0.937	0.063		1.46524	0	0	0	0	0	0	0	1e-05	-1e-05	1e-05	-1e-05	1e-05	-1e-05	1e-05	-1e-05	1e-05	-2e-05	2e-05	-2e-05	2e-05	-3e-05	3e-05	-3e-05	4e-05	-4e-05	5e-05	-6e-05	6e-05	-8e-05	9e-05	-0.00011	0.00014	-0.00012	0.00214	0.02298	0.10838	0.2036	0.22201	0.35853	0.68961	0.78408	0.53975	0.4764
	0.61536	0.67512	0.936	0.064
	0.60963	0.67927	0.935	0.065
	0.60398	0.68332	0.934	0.066
	0.5984	0.68727	0.933	0.067
	0.59289	0.69114	0.932	0.068
	0.58746	0.69492	0.931	0.069
	0.58211	0.69862	0.93	0.07
	0.57682	0.70223	0.929	0.071
	0.57161	0.70577	0.928	0.072
	0.56646	0.70923	0.927	0.073
	0.56138	0.71261	0.926	0.074
	0.55638	0.71593	0.925	0.075
	0.55143	0.71917	0.924	0.076
	0.54656	0.72235	0.923	0.077
	0.54175	0.72546	0.922	0.078
	0.537	0.72851	0.921	0.079
	0.53232	0.7315	0.92	0.08
	0.5277	0.73443	0.919	0.081
	0.52314	0.7373	0.918	0.082
	0.51865	0.74012	0.917	0.083
	0.51421	0.74288	0.916	0.084
	0.50983	0.74558	0.915	0.085
	0.50551	0.74824	0.914	0.086
	0.50124	0.75084	0.913	0.087
	0.49703	0.7534	0.912	0.088
	0.49288	0.75591	0.911	0.089
	0.48878	0.75837	0.91	0.09
	0.48474	0.76079	0.909	0.091
	0.48074	0.76317	0.908	0.092
	0.4768	0.7655	0.907	0.093
	0.47291	0.76779	0.906	0.094
	0.46907	0.77004	0.905	0.095
	0.46528	0.77225	0.904	0.096
	0.46154	0.77443	0.903	0.097
	0.45784	0.77656	0.902	0.098
	0.4542	0.77866	0.901	0.099
	0.4506	0.78073	0.9	0.1
	0.44704	0.78276	0.899	0.101
	0.44353	0.78475	0.898	0.102
	0.44006	0.78671	0.897	0.103
	0.43664	0.78864	0.896	0.104
	0.43326	0.79054	0.895	0.105
	0.42992	0.79241	0.894	0.106
	0.42662	0.79425	0.893	0.107
	0.42336	0.79606	0.892	0.108
	0.42015	0.79784	0.891	0.109
	0.41697	0.7996	0.89	0.11
	0.41383	0.80132	0.889	0.111
	0.41073	0.80302	0.888	0.112
	0.40767	0.80469	0.887	0.113
	0.40464	0.80634	0.886	0.114
	0.40165	0.80797	0.885	0.115
	0.3987	0.80956	0.884	0.116
	0.39578	0.81114	0.883	0.117
	0.3929	0.81269	0.882	0.118
	0.39005	0.81422	0.881	0.119
	0.38723	0.81573	0.88	0.12
	0.38445	0.81721	0.879	0.121
	0.3817	0.81868	0.878	0.122
	0.37898	0.82012	0.877	0.123
	0.37629	0.82154	0.876	0.124
	0.37364	0.82294	0.875	0.125
	0.37101	0.82432	0.874	0.126
	0.36841	0.82569	0.873	0.127
	0.36585	0.82703	0.872	0.128
	0.36331	0.82836	0.871	0.129
	0.36081	0.82967	0.87	0.13
	0.35833	0.83096	0.869	0.131
	0.35587	0.83223	0.868	0.132
	0.35345	0.83349	0.867	0.133
	0.35105	0.83472	0.866	0.134
	0.34868	0.83595	0.865	0.135
	0.34634	0.83715	0.864	0.136
	0.34402	0.83834	0.863	0.137
	0.34173	0.83952	0.862	0.138
	0.33946	0.84068	0.861	0.139
	0.33722	0.84183	0.86	0.14
	0.335	0.84296	0.859	0.141
	0.33281	0.84407	0.858	0.142
	0.33064	0.84517	0.857	0.143
	0.32849	0.84626	0.856	0.144
	0.32636	0.84734	0.855	0.145
	0.32426	0.8484	0.854	0.146
	0.32218	0.84945	0.853	0.147
	0.32012	0.85048	0.852	0.148
	0.31809	0.85151	0.851	0.149
	0.31607	0.85252	0.85	0.15
	0.31408	0.85352	0.849	0.151
	0.31211	0.8545	0.848	0.152
	0.31016	0.85548	0.847	0.153
	0.30822	0.85644	0.846	0.154
	0.30631	0.85739	0.845	0.155
	0.30442	0.85833	0.844	0.156
	0.30255	0.85926	0.843	0.157
	0.30069	0.86018	0.842	0.158
	0.29886	0.86109	0.841	0.159
	0.29704	0.86199	0.84	0.16
	0.29524	0.86288	0.839	0.161
	0.29346	0.86376	0.838	0.162
	0.2917	0.86462	0.837	0.163
	0.28995	0.86548	0.836	0.164
	0.28822	0.86633	0.835	0.165
	0.28651	0.86717	0.834	0.166
	0.28482	0.868	0.833	0.167
	0.28314	0.86882	0.832	0.168
	0.28148	0.86963	0.831	0.169
	0.27983	0.87043	0.83	0.17
	0.27821	0.87123	0.829	0.171
	0.27659	0.87201	0.828	0.172
	0.27499	0.87279	0.827	0.173
	0.27341	0.87356	0.826	0.174
	0.27184	0.87432	0.825	0.175
	0.27029	0.87507	0.824	0.176
	0.26875	0.87582	0.823	0.177
	0.26723	0.87656	0.822	0.178
	0.26572	0.87728	0.821	0.179
	0.26423	0.87801	0.82	0.18
	0.26275	0.87872	0.819	0.181
	0.26128	0.87943	0.818	0.182
	0.25983	0.88013	0.817	0.183
	0.25839	0.88082	0.816	0.184
	0.25696	0.88151	0.815	0.185
	0.25555	0.88218	0.814	0.186
	0.25415	0.88286	0.813	0.187
	0.25276	0.88352	0.812	0.188
	0.25138	0.88418	0.811	0.189
	0.25002	0.88483	0.81	0.19
	0.24867	0.88548	0.809	0.191
	0.24733	0.88612	0.808	0.192
	0.246	0.88675	0.807	0.193
	0.24469	0.88738	0.806	0.194
	0.24339	0.888	0.805	0.195
	0.24209	0.88861	0.804	0.196
	0.24081	0.88922	0.803	0.197
	0.23955	0.88982	0.802	0.198
	0.23829	0.89042	0.801	0.199
	0.23704	0.89101	0.8	0.2
	0.23581	0.8916	0.799	0.201
	0.23458	0.89218	0.798	0.202
	0.23337	0.89275	0.797	0.203
	0.23216	0.89332	0.796	0.204
	0.23097	0.89389	0.795	0.205
	0.22979	0.89445	0.794	0.206
	0.22861	0.895	0.793	0.207
	0.22745	0.89555	0.792	0.208
	0.2263	0.89609	0.791	0.209
	0.22515	0.89663	0.79	0.21
	0.22402	0.89717	0.789	0.211
	0.22289	0.89769	0.788	0.212
	0.22178	0.89822	0.787	0.213
	0.22067	0.89874	0.786	0.214
	0.21958	0.89925	0.785	0.215
	0.21849	0.89976	0.784	0.216
	0.21741	0.90027	0.783	0.217
	0.21634	0.90077	0.782	0.218
	0.21528	0.90127	0.781	0.219
	0.21423	0.90176	0.78	0.22
	0.21318	0.90225	0.779	0.221
	0.21215	0.90274	0.778	0.222
	0.21112	0.90322	0.777	0.223
	0.2101	0.90369	0.776	0.224
	0.20909	0.90416	0.775	0.225
	0.20809	0.90463	0.774	0.226
	0.2071	0.9051	0.773	0.227
	0.20611	0.90556	0.772	0.228
	0.20513	0.90601	0.771	0.229
	0.20416	0.90646	0.77	0.23
	0.2032	0.90691	0.769	0.231
	0.20224	0.90736	0.768	0.232
	0.2013	0.9078	0.767	0.233
	0.20036	0.90824	0.766	0.234
	0.19942	0.90867	0.765	0.235
	0.1985	0.9091	0.764	0.236
	0.19758	0.90953	0.763	0.237
	0.19667	0.90995	0.762	0.238
	0.19576	0.91037	0.761	0.239
	0.19487	0.91079	0.76	0.24
	0.19397	0.9112	0.759	0.241
	0.19309	0.91161	0.758	0.242
	0.19221	0.91202	0.757	0.243
	0.19134	0.91242	0.756	0.244
	0.19048	0.91282	0.755	0.245
	0.18962	0.91322	0.754	0.246
	0.18877	0.91361	0.753	0.247
	0.18793	0.914	0.752	0.248
	0.18709	0.91439	0.751	0.249
	0.18626	0.91477	0.75	0.25
	0.18543	0.91515	0.749	0.251
	0.18461	0.91553	0.748	0.252
	0.1838	0.91591	0.747	0.253
	0.18299	0.91628	0.746	0.254
	0.18219	0.91665	0.745	0.255
	0.18139	0.91702	0.744	0.256
	0.1806	0.91738	0.743	0.257
	0.17982	0.91774	0.742	0.258
	0.17904	0.9181	0.741	0.259
	0.17827	0.91846	0.74	0.26
	0.1775	0.91881	0.739	0.261
	0.17674	0.91916	0.738	0.262
	0.17598	0.91951	0.737	0.263
	0.17523	0.91985	0.736	0.264
	0.17448	0.9202	0.735	0.265
	0.17374	0.92054	0.734	0.266
	0.17301	0.92088	0.733	0.267
	0.17228	0.92121	0.732	0.268
	0.17155	0.92154	0.731	0.269
	0.17083	0.92187	0.73	0.27
	0.17012	0.9222	0.729	0.271
	0.16941	0.92253	0.728	0.272
	0.1687	0.92285	0.727	0.273
	0.168	0.92317	0.726	0.274
	0.16731	0.92349	0.725	0.275
	0.16662	0.92381	0.724	0.276
	0.16593	0.92412	0.723	0.277
	0.16525	0.92443	0.722	0.278
	0.16458	0.92474	0.721	0.279
	0.16391	0.92505	0.72	0.28
	0.16324	0.92536	0.719	0.281
	0.16258	0.92566	0.718	0.282
	0.16192	0.92596	0.717	0.283
	0.16127	0.92626	0.716	0.284
	0.16062	0.92655	0.715	0.285
	0.15997	0.92685	0.714	0.286
	0.15933	0.92714	0.713	0.287
	0.1587	0.92743	0.712	0.288
	0.15807	0.92772	0.711	0.289
	0.15744	0.92801	0.71	0.29
	0.15681	0.92829	0.709	0.291
	0.1562	0.92858	0.708	0.292
	0.15558	0.92886	0.707	0.293
	0.15497	0.92914	0.706	0.294
	0.15436	0.92941	0.705	0.295
	0.15376	0.92969	0.704	0.296
	0.15316	0.92996	0.703	0.297
	0.15257	0.93023	0.702	0.298
	0.15197	0.9305	0.701	0.299
	0.15139	0.93077	0.7	0.3
	0.1508	0.93104	0.699	0.301
	0.15022	0.9313	0.698	0.302
	0.14965	0.93156	0.697	0.303
	0.14907	0.93182	0.696	0.304
	0.14851	0.93208	0.695	0.305
	0.14794	0.93234	0.694	0.306
	0.14738	0.9326	0.693	0.307
	0.14682	0.93285	0.692	0.308
	0.14627	0.9331	0.691	0.309
	0.14572	0.93335	0.69	0.31
	0.14517	0.9336	0.689	0.311
	0.14462	0.93385	0.688	0.312
	0.14408	0.9341	0.687	0.313
	0.14355	0.93434	0.686	0.314
	0.14301	0.93458	0.685	0.315
	0.14248	0.93482	0.684	0.316
	0.14195	0.93506	0.683	0.317
	0.14143	0.9353	0.682	0.318
	0.14091	0.93554	0.681	0.319
	0.14039	0.93577	0.68	0.32
	0.13988	0.93601	0.679	0.321
	0.13937	0.93624	0.678	0.322
	0.13886	0.93647	0.677	0.323
	0.13835	0.9367	0.676	0.324
	0.13785	0.93693	0.675	0.325
	0.13735	0.93716	0.674	0.326
	0.13686	0.93738	0.673	0.327
	0.13636	0.9376	0.672	0.328
	0.13587	0.93783	0.671	0.329
	0.13539	0.93805	0.67	0.33
	0.1349	0.93827	0.669	0.331
	0.13442	0.93849	0.668	0.332
	0.13394	0.9387	0.667	0.333
	0.13347	0.93892	0.666	0.334
	0.133	0.93913	0.665	0.335
	0.13253	0.93935	0.664	0.336
	0.13206	0.93956	0.663	0.337
	0.13159	0.93977	0.662	0.338
	0.13113	0.93998	0.661	0.339
	0.13067	0.94019	0.66	0.34
	0.13022	0.94039	0.659	0.341
	0.12976	0.9406	0.658	0.342
	0.12931	0.9408	0.657	0.343
	0.12887	0.94101	0.656	0.344
	0.12842	0.94121	0.655	0.345
	0.12798	0.94141	0.654	0.346
	0.12754	0.94161	0.653	0.347
	0.1271	0.94181	0.652	0.348
	0.12666	0.942	0.651	0.349
	0.12623	0.9422	0.65	0.35
	0.1258	0.94239	0.649	0.351
	0.12537	0.94259	0.648	0.352
	0.12495	0.94278	0.647	0.353
	0.12452	0.94297	0.646	0.354
	0.1241	0.94316	0.645	0.355
	0.12368	0.94335	0.644	0.356
	0.12327	0.94354	0.643	0.357
	0.12285	0.94373	0.642	0.358
	0.12244	0.94391	0.641	0.359
	0.12203	0.9441	0.64	0.36
	0.12163	0.94428	0.639	0.361
	0.12122	0.94447	0.638	0.362
	0.12082	0.94465	0.637	0.363
	0.12042	0.94483	0.636	0.364
	0.12002	0.94501	0.635	0.365
	0.11963	0.94519	0.634	0.366
	0.11923	0.94537	0.633	0.367
	0.11884	0.94554	0.632	0.368
	0.11845	0.94572	0.631	0.369
	0.11807	0.94589	0.63	0.37
	0.11768	0.94607	0.629	0.371
	0.1173	0.94624	0.628	0.372
	0.11692	0.94641	0.627	0.373
	0.11654	0.94658	0.626	0.374
	0.11616	0.94675	0.625	0.375
	0.11579	0.94692	0.624	0.376
	0.11542	0.94709	0.623	0.377
	0.11505	0.94726	0.622	0.378
	0.11468	0.94743	0.621	0.379
	0.11431	0.94759	0.62	0.38
	0.11395	0.94776	0.619	0.381
	0.11358	0.94792	0.618	0.382
	0.11322	0.94808	0.617	0.383
	0.11287	0.94825	0.616	0.384
	0.11251	0.94841	0.615	0.385
	0.11215	0.94857	0.614	0.386
	0.1118	0.94873	0.613	0.387
	0.11145	0.94889	0.612	0.388
	0.1111	0.94904	0.611	0.389
	0.11075	0.9492	0.61	0.39
	0.11041	0.94936	0.609	0.391
	0.11006	0.94951	0.608	0.392
	0.10972	0.94967	0.607	0.393
	0.10938	0.94982	0.606	0.394
	0.10904	0.94997	0.605	0.395
	0.1087	0.95013	0.604	0.396
	0.10837	0.95028	0.603	0.397
	0.10804	0.95043	0.602	0.398
	0.1077	0.95058	0.601	0.399
	0.10738	0.95073	0.6	0.4
	0.10705	0.95087	0.599	0.401
	0.10672	0.95102	0.598	0.402
	0.1064	0.95117	0.597	0.403
	0.10607	0.95131	0.596	0.404
	0.10575	0.95146	0.595	0.405
	0.10543	0.9516	0.594	0.406
	0.10511	0.95175	0.593	0.407
	0.1048	0.95189	0.592	0.408
	0.10448	0.95203	0.591	0.409
	0.10417	0.95217	0.59	0.41
	0.10386	0.95232	0.589	0.411
	0.10354	0.95246	0.588	0.412
	0.10324	0.9526	0.587	0.413
	0.10293	0.95273	0.586	0.414
	0.10262	0.95287	0.585	0.415
	0.10232	0.95301	0.584	0.416
	0.10202	0.95315	0.583	0.417
	0.10171	0.95328	0.582	0.418
	0.10142	0.95342	0.581	0.419
	0.10112	0.95355	0.58	0.42
	0.10082	0.95369	0.579	0.421
	0.10052	0.95382	0.578	0.422
	0.10023	0.95395	0.577	0.423
	0.09994	0.95408	0.576	0.424
	0.09965	0.95422	0.575	0.425
	0.09936	0.95435	0.574	0.426
	0.09907	0.95448	0.573	0.427
	0.09878	0.95461	0.572	0.428
	0.0985	0.95473	0.571	0.429
	0.09821	0.95486	0.57	0.43
	0.09793	0.95499	0.569	0.431
	0.09765	0.95512	0.568	0.432
	0.09737	0.95524	0.567	0.433
	0.09709	0.95537	0.566	0.434
	0.09681	0.95549	0.565	0.435
	0.09654	0.95562	0.564	0.436
	0.09626	0.95574	0.563	0.437
	0.09599	0.95587	0.562	0.438
	0.09572	0.95599	0.561	0.439
	0.09545	0.95611	0.56	0.44
	0.09518	0.95623	0.559	0.441
	0.09491	0.95635	0.558	0.442
	0.09464	0.95647	0.557	0.443
	0.09438	0.95659	0.556	0.444
	0.09411	0.95671	0.555	0.445
	0.09385	0.95683	0.554	0.446
	0.09359	0.95695	0.553	0.447
	0.09333	0.95707	0.552	0.448
	0.09307	0.95718	0.551	0.449
	0.09281	0.9573	0.55	0.45
	0.09255	0.95742	0.549	0.451
	0.0923	0.95753	0.548	0.452
	0.09204	0.95765	0.547	0.453
	0.09179	0.95776	0.546	0.454
	0.09154	0.95788	0.545	0.455
	0.09128	0.95799	0.544	0.456
	0.09103	0.9581	0.543	0.457
	0.09079	0.95821	0.542	0.458
	0.09054	0.95833	0.541	0.459
	0.09029	0.95844	0.54	0.46
	0.09005	0.95855	0.539	0.461
	0.0898	0.95866	0.538	0.462
	0.08956	0.95877	0.537	0.463
	0.08932	0.95888	0.536	0.464
	0.08907	0.95899	0.535	0.465
	0.08884	0.9591	0.534	0.466
	0.0886	0.9592	0.533	0.467
	0.08836	0.95931	0.532	0.468
	0.08812	0.95942	0.531	0.469
	0.08789	0.95952	0.53	0.47
	0.08765	0.95963	0.529	0.471
	0.08742	0.95973	0.528	0.472
	0.08719	0.95984	0.527	0.473
	0.08695	0.95994	0.526	0.474
	0.08672	0.96005	0.525	0.475
	0.08649	0.96015	0.524	0.476
	0.08627	0.96025	0.523	0.477
	0.08604	0.96036	0.522	0.478
	0.08581	0.96046	0.521	0.479
	0.08559	0.96056	0.52	0.48
	0.08536	0.96066	0.519	0.481
	0.08514	0.96076	0.518	0.482
	0.08492	0.96086	0.517	0.483
	0.08469	0.96096	0.516	0.484
	0.08447	0.96106	0.515	0.485
	0.08425	0.96116	0.514	0.486
	0.08404	0.96126	0.513	0.487
	0.08382	0.96136	0.512	0.488
	0.0836	0.96146	0.511	0.489
	0.08339	0.96155	0.51	0.49
	0.08317	0.96165	0.509	0.491
	0.08296	0.96175	0.508	0.492
	0.08274	0.96184	0.507	0.493
	0.08253	0.96194	0.506	0.494
	0.08232	0.96204	0.505	0.495
	0.08211	0.96213	0.504	0.496
	0.0819	0.96223	0.503	0.497
	0.08169	0.96232	0.502	0.498
	0.08148	0.96241	0.501	0.499
	0.08128	0.96251	0.5	0.5
	0.08107	0.9626	0.499	0.501
	0.08087	0.96269	0.498	0.502
	0.08066	0.96278	0.497	0.503
	0.08046	0.96288	0.496	0.504
	0.08026	0.96297	0.495	0.505
	0.08006	0.96306	0.494	0.506
	0.07986	0.96315	0.493	0.507
	0.07966	0.96324	0.492	0.508
	0.07946	0.96333	0.491	0.509
	0.07926	0.96342	0.49	0.51
	0.07906	0.96351	0.489	0.511
	0.07886	0.9636	0.488	0.512
	0.07867	0.96368	0.487	0.513
	0.07847	0.96377	0.486	0.514
	0.07828	0.96386	0.485	0.515
	0.07809	0.96395	0.484	0.516
	0.07789	0.96403	0.483	0.517
	0.0777	0.96412	0.482	0.518
	0.07751	0.96421	0.481	0.519
	0.07732	0.96429	0.48	0.52
	0.07713	0.96438	0.479	0.521
	0.07694	0.96446	0.478	0.522
	0.07676	0.96455	0.477	0.523
	0.07657	0.96463	0.476	0.524
	0.07638	0.96472	0.475	0.525
	0.0762	0.9648	0.474	0.526
	0.07601	0.96488	0.473	0.527
	0.07583	0.96497	0.472	0.528
	0.07565	0.96505	0.471	0.529
	0.07546	0.96513	0.47	0.53
	0.07528	0.96521	0.469	0.531
	0.0751	0.9653	0.468	0.532
	0.07492	0.96538	0.467	0.533
	0.07474	0.96546	0.466	0.534
	0.07456	0.96554	0.465	0.535
	0.07438	0.96562	0.464	0.536
	0.07421	0.9657	0.463	0.537
	0.07403	0.96578	0.462	0.538
	0.07385	0.96586	0.461	0.539
	0.07368	0.96594	0.46	0.54
	0.0735	0.96602	0.459	0.541
	0.07333	0.9661	0.458	0.542
	0.07316	0.96618	0.457	0.543
	0.07298	0.96625	0.456	0.544
	0.07281	0.96633	0.455	0.545
	0.07264	0.96641	0.454	0.546
	0.07247	0.96649	0.453	0.547
	0.0723	0.96656	0.452	0.548
	0.07213	0.96664	0.451	0.549
	0.07196	0.96671	0.45	0.55
	0.07179	0.96679	0.449	0.551
	0.07163	0.96687	0.448	0.552
	0.07146	0.96694	0.447	0.553
	0.07129	0.96702	0.446	0.554
	0.07113	0.96709	0.445	0.555
	0.07096	0.96717	0.444	0.556
	0.0708	0.96724	0.443	0.557
	0.07064	0.96731	0.442	0.558
	0.07047	0.96739	0.441	0.559
	0.07031	0.96746	0.44	0.56
	0.07015	0.96753	0.439	0.561
	0.06999	0.96761	0.438	0.562
	0.06983	0.96768	0.437	0.563
	0.06967	0.96775	0.436	0.564
	0.06951	0.96782	0.435	0.565
	0.06935	0.96789	0.434	0.566
	0.0692	0.96797	0.433	0.567
	0.06904	0.96804	0.432	0.568
	0.06888	0.96811	0.431	0.569
	0.06873	0.96818	0.43	0.57
	0.06857	0.96825	0.429	0.571
	0.06842	0.96832	0.428	0.572
	0.06826	0.96839	0.427	0.573
	0.06811	0.96846	0.426	0.574
	0.06795	0.96853	0.425	0.575
	0.0678	0.9686	0.424	0.576
	0.06765	0.96866	0.423	0.577
	0.0675	0.96873	0.422	0.578
	0.06735	0.9688	0.421	0.579
	0.0672	0.96887	0.42	0.58
	0.06705	0.96894	0.419	0.581
	0.0669	0.969	0.418	0.582
	0.06675	0.96907	0.417	0.583
	0.0666	0.96914	0.416	0.584
	0.06645	0.96921	0.415	0.585
	0.06631	0.96927	0.414	0.586
	0.06616	0.96934	0.413	0.587
	0.06602	0.9694	0.412	0.588
	0.06587	0.96947	0.411	0.589
	0.06573	0.96954	0.41	0.59
	0.06558	0.9696	0.409	0.591
	0.06544	0.96967	0.408	0.592
	0.06529	0.96973	0.407	0.593
	0.06515	0.9698	0.406	0.594
	0.06501	0.96986	0.405	0.595
	0.06487	0.96992	0.404	0.596
	0.06473	0.96999	0.403	0.597
	0.06459	0.97005	0.402	0.598
	0.06445	0.97011	0.401	0.599
	0.06431	0.97018	0.4	0.6
	0.06417	0.97024	0.399	0.601
	0.06403	0.9703	0.398	0.602
	0.06389	0.97037	0.397	0.603
	0.06375	0.97043	0.396	0.604
	0.06362	0.97049	0.395	0.605
	0.06348	0.97055	0.394	0.606
	0.06334	0.97061	0.393	0.607
	0.06321	0.97068	0.392	0.608
	0.06307	0.97074	0.391	0.609
	0.06294	0.9708	0.39	0.61
	0.0628	0.97086	0.389	0.611
	0.06267	0.97092	0.388	0.612
	0.06254	0.97098	0.387	0.613
	0.06241	0.97104	0.386	0.614
	0.06227	0.9711	0.385	0.615
	0.06214	0.97116	0.384	0.616
	0.06201	0.97122	0.383	0.617
	0.06188	0.97128	0.382	0.618
	0.06175	0.97134	0.381	0.619
	0.06162	0.9714	0.38	0.62
	0.06149	0.97145	0.379	0.621
	0.06136	0.97151	0.378	0.622
	0.06123	0.97157	0.377	0.623
	0.0611	0.97163	0.376	0.624
	0.06098	0.97169	0.375	0.625
	0.06085	0.97174	0.374	0.626
	0.06072	0.9718	0.373	0.627
	0.0606	0.97186	0.372	0.628
	0.06047	0.97192	0.371	0.629
	0.06034	0.97197	0.37	0.63
	0.06022	0.97203	0.369	0.631
	0.0601	0.97209	0.368	0.632
	0.05997	0.97214	0.367	0.633
	0.05985	0.9722	0.366	0.634
	0.05972	0.97225	0.365	0.635
	0.0596	0.97231	0.364	0.636
	0.05948	0.97237	0.363	0.637
	0.05936	0.97242	0.362	0.638
	0.05924	0.97248	0.361	0.639
	0.05911	0.97253	0.36	0.64
	0.05899	0.97259	0.359	0.641
	0.05887	0.97264	0.358	0.642
	0.05875	0.97269	0.357	0.643
	0.05863	0.97275	0.356	0.644
	0.05851	0.9728	0.355	0.645
	0.0584	0.97286	0.354	0.646
	0.05828	0.97291	0.353	0.647
	0.05816	0.97296	0.352	0.648
	0.05804	0.97302	0.351	0.649
	0.05792	0.97307	0.35	0.65
	0.05781	0.97312	0.349	0.651
	0.05769	0.97318	0.348	0.652
	0.05758	0.97323	0.347	0.653
	0.05746	0.97328	0.346	0.654
	0.05735	0.97333	0.345	0.655
	0.05723	0.97339	0.344	0.656
	0.05712	0.97344	0.343	0.657
	0.057	0.97349	0.342	0.658
	0.05689	0.97354	0.341	0.659
	0.05678	0.97359	0.34	0.66
	0.05666	0.97364	0.339	0.661
	0.05655	0.97369	0.338	0.662
	0.05644	0.97375	0.337	0.663
	0.05633	0.9738	0.336	0.664
	0.05621	0.97385	0.335	0.665
	0.0561	0.9739	0.334	0.666
	0.05599	0.97395	0.333	0.667
	0.05588	0.974	0.332	0.668
	0.05577	0.97405	0.331	0.669
	0.05566	0.9741	0.33	0.67
	0.05555	0.97415	0.329	0.671
	0.05545	0.9742	0.328	0.672
	0.05534	0.97424	0.327	0.673
	0.05523	0.97429	0.326	0.674
	0.05512	0.97434	0.325	0.675
	0.05501	0.97439	0.324	0.676
	0.05491	0.97444	0.323	0.677
	0.0548	0.97449	0.322	0.678
	0.05469	0.97454	0.321	0.679
	0.05459	0.97459	0.32	0.68
	0.05448	0.97463	0.319	0.681
	0.05438	0.97468	0.318	0.682
	0.05427	0.97473	0.317	0.683
	0.05417	0.97478	0.316	0.684
	0.05406	0.97482	0.315	0.685
	0.05396	0.97487	0.314	0.686
	0.05385	0.97492	0.313	0.687
	0.05375	0.97496	0.312	0.688
	0.05365	0.97501	0.311	0.689
	0.05355	0.97506	0.31	0.69
	0.05344	0.9751	0.309	0.691
	0.05334	0.97515	0.308	0.692
	0.05324	0.9752	0.307	0.693
	0.05314	0.97524	0.306	0.694
	0.05304	0.97529	0.305	0.695
	0.05294	0.97534	0.304	0.696
	0.05284	0.97538	0.303	0.697
	0.05274	0.97543	0.302	0.698
	0.05264	0.97547	0.301	0.699
	0.05254	0.97552	0.3	0.7
	0.05244	0.97556	0.299	0.701
	0.05234	0.97561	0.298	0.702
	0.05224	0.97565	0.297	0.703
	0.05214	0.9757	0.296	0.704
	0.05204	0.97574	0.295	0.705
	0.05195	0.97578	0.294	0.706
	0.05185	0.97583	0.293	0.707
	0.05175	0.97587	0.292	0.708
	0.05166	0.97592	0.291	0.709
	0.05156	0.97596	0.29	0.71
	0.05146	0.976	0.289	0.711
	0.05137	0.97605	0.288	0.712
	0.05127	0.97609	0.287	0.713
	0.05118	0.97613	0.286	0.714
	0.05108	0.97618	0.285	0.715
	0.05099	0.97622	0.284	0.716
	0.05089	0.97626	0.283	0.717
	0.0508	0.97631	0.282	0.718
	0.05071	0.97635	0.281	0.719
	0.05061	0.97639	0.28	0.72
	0.05052	0.97643	0.279	0.721
	0.05043	0.97648	0.278	0.722
	0.05033	0.97652	0.277	0.723
	0.05024	0.97656	0.276	0.724
	0.05015	0.9766	0.275	0.725
	0.05006	0.97664	0.274	0.726
	0.04997	0.97669	0.273	0.727
	0.04988	0.97673	0.272	0.728
	0.04978	0.97677	0.271	0.729
	0.04969	0.97681	0.27	0.73
	0.0496	0.97685	0.269	0.731
	0.04951	0.97689	0.268	0.732
	0.04942	0.97693	0.267	0.733
	0.04933	0.97697	0.266	0.734
	0.04925	0.97701	0.265	0.735
	0.04916	0.97705	0.264	0.736
	0.04907	0.97709	0.263	0.737
	0.04898	0.97714	0.262	0.738
	0.04889	0.97718	0.261	0.739
	0.0488	0.97722	0.26	0.74
	0.04872	0.97726	0.259	0.741
	0.04863	0.9773	0.258	0.742
	0.04854	0.97733	0.257	0.743
	0.04845	0.97737	0.256	0.744
	0.04837	0.97741	0.255	0.745
	0.04828	0.97745	0.254	0.746
	0.0482	0.97749	0.253	0.747
	0.04811	0.97753	0.252	0.748
	0.04802	0.97757	0.251	0.749
	0.04794	0.97761	0.25	0.75
	0.04785	0.97765	0.249	0.751
	0.04777	0.97769	0.248	0.752
	0.04768	0.97772	0.247	0.753
	0.0476	0.97776	0.246	0.754
	0.04752	0.9778	0.245	0.755
	0.04743	0.97784	0.244	0.756
	0.04735	0.97788	0.243	0.757
	0.04727	0.97792	0.242	0.758
	0.04718	0.97795	0.241	0.759
	0.0471	0.97799	0.24	0.76
	0.04702	0.97803	0.239	0.761
	0.04694	0.97807	0.238	0.762
	0.04685	0.9781	0.237	0.763
	0.04677	0.97814	0.236	0.764
	0.04669	0.97818	0.235	0.765
	0.04661	0.97822	0.234	0.766
	0.04653	0.97825	0.233	0.767
	0.04645	0.97829	0.232	0.768
	0.04637	0.97833	0.231	0.769
	0.04629	0.97836	0.23	0.77
	0.04621	0.9784	0.229	0.771
	0.04613	0.97844	0.228	0.772
	0.04605	0.97847	0.227	0.773
	0.04597	0.97851	0.226	0.774
	0.04589	0.97854	0.225	0.775
	0.04581	0.97858	0.224	0.776
	0.04573	0.97862	0.223	0.777
	0.04565	0.97865	0.222	0.778
	0.04557	0.97869	0.221	0.779
	0.04549	0.97872	0.22	0.78
	0.04542	0.97876	0.219	0.781
	0.04534	0.97879	0.218	0.782
	0.04526	0.97883	0.217	0.783
	0.04518	0.97887	0.216	0.784
	0.04511	0.9789	0.215	0.785
	0.04503	0.97894	0.214	0.786
	0.04495	0.97897	0.213	0.787
	0.04488	0.97901	0.212	0.788
	0.0448	0.97904	0.211	0.789
	0.04472	0.97907	0.21	0.79
	0.04465	0.97911	0.209	0.791
	0.04457	0.97914	0.208	0.792
	0.0445	0.97918	0.207	0.793
	0.04442	0.97921	0.206	0.794
	0.04435	0.97925	0.205	0.795
	0.04427	0.97928	0.204	0.796
	0.0442	0.97931	0.203	0.797
	0.04413	0.97935	0.202	0.798
	0.04405	0.97938	0.201	0.799
	0.04398	0.97942	0.2	0.8
	0.0439	0.97945	0.199	0.801
	0.04383	0.97948	0.198	0.802
	0.04376	0.97952	0.197	0.803
	0.04368	0.97955	0.196	0.804
	0.04361	0.97958	0.195	0.805
	0.04354	0.97962	0.194	0.806
	0.04347	0.97965	0.193	0.807
	0.04339	0.97968	0.192	0.808
	0.04332	0.97971	0.191	0.809
	0.04325	0.97975	0.19	0.81
	0.04318	0.97978	0.189	0.811
	0.04311	0.97981	0.188	0.812
	0.04304	0.97985	0.187	0.813
	0.04297	0.97988	0.186	0.814
	0.04289	0.97991	0.185	0.815
	0.04282	0.97994	0.184	0.816
	0.04275	0.97997	0.183	0.817
	0.04268	0.98001	0.182	0.818
	0.04261	0.98004	0.181	0.819
	0.04254	0.98007	0.18	0.82
	0.04247	0.9801	0.179	0.821
	0.0424	0.98013	0.178	0.822
	0.04234	0.98017	0.177	0.823
	0.04227	0.9802	0.176	0.824
	0.0422	0.98023	0.175	0.825
	0.04213	0.98026	0.174	0.826
	0.04206	0.98029	0.173	0.827
	0.04199	0.98032	0.172	0.828
	0.04192	0.98035	0.171	0.829
	0.04186	0.98038	0.17	0.83
	0.04179	0.98042	0.169	0.831
	0.04172	0.98045	0.168	0.832
	0.04165	0.98048	0.167	0.833
	0.04159	0.98051	0.166	0.834
	0.04152	0.98054	0.165	0.835
	0.04145	0.98057	0.164	0.836
	0.04139	0.9806	0.163	0.837
	0.04132	0.98063	0.162	0.838
	0.04125	0.98066	0.161	0.839
	0.04119	0.98069	0.16	0.84
	0.04112	0.98072	0.159	0.841
	0.04105	0.98075	0.158	0.842
	0.04099	0.98078	0.157	0.843
	0.04092	0.98081	0.156	0.844
	0.04086	0.98084	0.155	0.845
	0.04079	0.98087	0.154	0.846
	0.04073	0.9809	0.153	0.847
	0.04066	0.98093	0.152	0.848
	0.0406	0.98096	0.151	0.849
	0.04053	0.98099	0.15	0.85
	0.04047	0.98102	0.149	0.851
	0.04041	0.98105	0.148	0.852
	0.04034	0.98108	0.147	0.853
	0.04028	0.98111	0.146	0.854
	0.04022	0.98113	0.145	0.855
	0.04015	0.98116	0.144	0.856
	0.04009	0.98119	0.143	0.857
	0.04003	0.98122	0.142	0.858
	0.03996	0.98125	0.141	0.859
	0.0399	0.98128	0.14	0.86
	0.03984	0.98131	0.139	0.861
	0.03978	0.98134	0.138	0.862
	0.03971	0.98136	0.137	0.863
	0.03965	0.98139	0.136	0.864
	0.03959	0.98142	0.135	0.865
	0.03953	0.98145	0.134	0.866
	0.03947	0.98148	0.133	0.867
	0.0394	0.98151	0.132	0.868
	0.03934	0.98153	0.131	0.869
	0.03928	0.98156	0.13	0.87
	0.03922	0.98159	0.129	0.871
	0.03916	0.98162	0.128	0.872
	0.0391	0.98165	0.127	0.873
	0.03904	0.98167	0.126	0.874
	0.03898	0.9817	0.125	0.875
	0.03892	0.98173	0.124	0.876
	0.03886	0.98176	0.123	0.877
	0.0388	0.98178	0.122	0.878
	0.03874	0.98181	0.121	0.879
	0.03868	0.98184	0.12	0.88
	0.03862	0.98186	0.119	0.881
	0.03856	0.98189	0.118	0.882
	0.0385	0.98192	0.117	0.883
	0.03844	0.98195	0.116	0.884
	0.03838	0.98197	0.115	0.885
	0.03833	0.982	0.114	0.886
	0.03827	0.98203	0.113	0.887
	0.03821	0.98205	0.112	0.888
	0.03815	0.98208	0.111	0.889
	0.03809	0.98211	0.11	0.89
	0.03803	0.98213	0.109	0.891
	0.03798	0.98216	0.108	0.892
	0.03792	0.98219	0.107	0.893
	0.03786	0.98221	0.106	0.894
	0.0378	0.98224	0.105	0.895
	0.03775	0.98226	0.104	0.896
	0.03769	0.98229	0.103	0.897
	0.03763	0.98232	0.102	0.898
	0.03758	0.98234	0.101	0.899
	0.03752	0.98237	0.1	0.9
	0.03746	0.98239	0.099	0.901
	0.03741	0.98242	0.098	0.902
	0.03735	0.98245	0.097	0.903
	0.0373	0.98247	0.096	0.904
	0.03724	0.9825	0.095	0.905
	0.03718	0.98252	0.094	0.906
	0.03713	0.98255	0.093	0.907
	0.03707	0.98257	0.092	0.908
	0.03702	0.9826	0.091	0.909
	0.03696	0.98262	0.09	0.91
	0.03691	0.98265	0.089	0.911
	0.03685	0.98268	0.088	0.912
	0.0368	0.9827	0.087	0.913
	0.03674	0.98273	0.086	0.914
	0.03669	0.98275	0.085	0.915
	0.03663	0.98278	0.084	0.916
	0.03658	0.9828	0.083	0.917
	0.03653	0.98282	0.082	0.918
	0.03647	0.98285	0.081	0.919
	0.03642	0.98287	0.08	0.92
	0.03636	0.9829	0.079	0.921
	0.03631	0.98292	0.078	0.922
	0.03626	0.98295	0.077	0.923
	0.0362	0.98297	0.076	0.924
	0.03615	0.983	0.075	0.925
	0.0361	0.98302	0.074	0.926
	0.03605	0.98305	0.073	0.927
	0.03599	0.98307	0.072	0.928
	0.03594	0.98309	0.071	0.929
	0.03589	0.98312	0.07	0.93
	0.03583	0.98314	0.069	0.931
	0.03578	0.98317	0.068	0.932
	0.03573	0.98319	0.067	0.933
	0.03568	0.98321	0.066	0.934
	0.03563	0.98324	0.065	0.935
	0.03557	0.98326	0.064	0.936
	0.03552	0.98329	0.063	0.937
	0.03547	0.98331	0.062	0.938
	0.03542	0.98333	0.061	0.939
	0.03537	0.98336	0.06	0.94
	0.03532	0.98338	0.059	0.941
	0.03527	0.9834	0.058	0.942
	0.03522	0.98343	0.057	0.943
	0.03517	0.98345	0.056	0.944
	0.03511	0.98347	0.055	0.945
	0.03506	0.9835	0.054	0.946
	0.03501	0.98352	0.053	0.947
	0.03496	0.98354	0.052	0.948
	0.03491	0.98357	0.051	0.949
	0.03486	0.98359	0.05	0.95
	0.03481	0.98361	0.049	0.951
	0.03476	0.98363	0.048	0.952
	0.03471	0.98366	0.047	0.953
	0.03466	0.98368	0.046	0.954
	0.03461	0.9837	0.045	0.955
	0.03457	0.98372	0.044	0.956
	0.03452	0.98375	0.043	0.957
	0.03447	0.98377	0.042	0.958
	0.03442	0.98379	0.041	0.959
	0.03437	0.98381	0.04	0.96
	0.03432	0.98384	0.039	0.961
	0.03427	0.98386	0.038	0.962
	0.03422	0.98388	0.037	0.963
	0.03418	0.9839	0.036	0.964
	0.03413	0.98393	0.035	0.965
	0.03408	0.98395	0.034	0.966
	0.03403	0.98397	0.033	0.967
	0.03398	0.98399	0.032	0.968
	0.03394	0.98401	0.031	0.969
	0.03389	0.98404	0.03	0.97
	0.03384	0.98406	0.029	0.971
	0.03379	0.98408	0.028	0.972
	0.03374	0.9841	0.027	0.973
	0.0337	0.98412	0.026	0.974
	0.03365	0.98415	0.025	0.975
	0.0336	0.98417	0.024	0.976
	0.03356	0.98419	0.023	0.977
	0.03351	0.98421	0.022	0.978
	0.03346	0.98423	0.021	0.979
	0.03342	0.98425	0.02	0.98
	0.03337	0.98427	0.019	0.981
	0.03332	0.9843	0.018	0.982
	0.03328	0.98432	0.017	0.983
	0.03323	0.98434	0.016	0.984
	0.03319	0.98436	0.015	0.985
	0.03314	0.98438	0.014	0.986
	0.03309	0.9844	0.013	0.987
	0.03305	0.98442	0.012	0.988
	0.033	0.98444	0.011	0.989
	0.03296	0.98446	0.01	0.99
	0.03291	0.98449	0.009	0.991
	0.03287	0.98451	0.008	0.992
	0.03282	0.98453	0.007	0.993
	0.03278	0.98455	0.006	0.994
	0.03273	0.98457	0.005	0.995
	0.03269	0.98459	0.004	0.996
	0.03264	0.98461	0.003	0.997
	0.0326	0.98463	0.002	0.998
	0.03255	0.98465	0.001	0.999
	0.03251	0.98467	0	1
	0.03246	0.98469
	0.03242	0.98471
	0.03237	0.98473
	0.03233	0.98475
	0.03229	0.98477
	0.03224	0.98479
	0.0322	0.98481
	0.03215	0.98483
	0.03211	0.98485
	0.03207	0.98487
	0.03202	0.98489
	0.03198	0.98491
	0.03194	0.98493
	0.03189	0.98495
	0.03185	0.98497
	0.03181	0.98499
	0.03177	0.98501
	0.03172	0.98503
	0.03168	0.98505
	0.03164	0.98507
	0.0316	0.98509
	0.03155	0.98511
	0.03151	0.98513
	0.03147	0.98515
	0.03143	0.98517
	0.03138	0.98519
	0.03134	0.98521
	0.0313	0.98523
	0.03126	0.98525
	0.03122	0.98526
	0.03118	0.98528
	0.03113	0.9853
	0.03109	0.98532
	0.03105	0.98534
	0.03101	0.98536
	0.03097	0.98538
	0.03093	0.9854
	0.03089	0.98542
	0.03085	0.98544
	0.03081	0.98545
	0.03077	0.98547
	0.03073	0.98549
	0.03069	0.98551
	0.03065	0.98553
	0.0306	0.98555
	0.03056	0.98557
	0.03052	0.98558
	0.03048	0.9856
	0.03044	0.98562
	0.0304	0.98564
	0.03037	0.98566
	0.03033	0.98568
	0.03029	0.98569
	0.03025	0.98571
	0.03021	0.98573
	0.03017	0.98575
	0.03013	0.98577
	0.03009	0.98578
	0.03005	0.9858
	0.03001	0.98582
	0.02997	0.98584
	0.02993	0.98586
	0.0299	0.98587
	0.02986	0.98589
	0.02982	0.98591
	0.02978	0.98593
	0.02974	0.98595
	0.0297	0.98596
	0.02967	0.98598
	0.02963	0.986
	0.02959	0.98602
	0.02955	0.98603
	0.02951	0.98605
	0.02948	0.98607
	0.02944	0.98609
	0.0294	0.9861
	0.02936	0.98612
	0.02933	0.98614
	0.02929	0.98615
	0.02925	0.98617
	0.02921	0.98619
	0.02918	0.98621
	0.02914	0.98622
	0.0291	0.98624
	0.02907	0.98626
	0.02903	0.98627
	0.02899	0.98629
	0.02896	0.98631
	0.02892	0.98633
	0.02888	0.98634
	0.02885	0.98636
	0.02881	0.98638
	0.02877	0.98639
	0.02874	0.98641
	0.0287	0.98643
	0.02866	0.98644
	0.02863	0.98646
	0.02859	0.98648
	0.02856	0.98649
	0.02852	0.98651
	0.02849	0.98653
	0.02845	0.98654
	0.02841	0.98656
	0.02838	0.98657
	0.02834	0.98659
	0.02831	0.98661
	0.02827	0.98662
	0.02824	0.98664
	0.0282	0.98666
	0.02817	0.98667
	0.02813	0.98669
	0.0281	0.9867
	0.02806	0.98672
	0.02803	0.98674
	0.02799	0.98675
	0.02796	0.98677
	0.02792	0.98678
	0.02789	0.9868
	0.02786	0.98682
	0.02782	0.98683
	0.02779	0.98685
	0.02775	0.98686
	0.02772	0.98688
	0.02768	0.98689
	0.02765	0.98691
	0.02762	0.98693
	0.02758	0.98694
	0.02755	0.98696
	0.02752	0.98697
	0.02748	0.98699
	0.02745	0.987
	0.02742	0.98702
	0.02738	0.98704
	0.02735	0.98705
	0.02732	0.98707
	0.02728	0.98708
	0.02725	0.9871
	0.02722	0.98711
	0.02718	0.98713
	0.02715	0.98714
	0.02712	0.98716
	0.02708	0.98717
	0.02705	0.98719
	0.02702	0.9872
	0.02699	0.98722
	0.02695	0.98723
	0.02692	0.98725
	0.02689	0.98726
	0.02686	0.98728
	0.02682	0.98729
	0.02679	0.98731
	0.02676	0.98732
	0.02673	0.98734
	0.0267	0.98735
	0.02666	0.98737
	0.02663	0.98738
	0.0266	0.9874
	0.02657	0.98741
	0.02654	0.98743
	0.02651	0.98744
	0.02647	0.98746
	0.02644	0.98747
	0.02641	0.98748
	0.02638	0.9875
	0.02635	0.98751
	0.02632	0.98753
	0.02629	0.98754
	0.02625	0.98756
	0.02622	0.98757
	0.02619	0.98759
	0.02616	0.9876
	0.02613	0.98761
	0.0261	0.98763
	0.02607	0.98764
	0.02604	0.98766
	0.02601	0.98767
	0.02598	0.98769
	0.02595	0.9877
	0.02592	0.98771
	0.02589	0.98773
	0.02586	0.98774
	0.02583	0.98776
	0.0258	0.98777
	0.02576	0.98778
	0.02573	0.9878
	0.0257	0.98781
	0.02567	0.98783
	0.02564	0.98784
	0.02561	0.98785
	0.02559	0.98787
	0.02556	0.98788
	0.02553	0.98789
	0.0255	0.98791
	0.02547	0.98792
	0.02544	0.98794
	0.02541	0.98795
	0.02538	0.98796
	0.02535	0.98798
	0.02532	0.98799
	0.02529	0.988
	0.02526	0.98802
	0.02523	0.98803
	0.0252	0.98804
	0.02517	0.98806
	0.02514	0.98807
	0.02512	0.98808
	0.02509	0.9881
	0.02506	0.98811
	0.02503	0.98812
	0.025	0.98814
	0.02497	0.98815
	0.02494	0.98816
	0.02492	0.98818
	0.02489	0.98819
	0.02486	0.9882
	0.02483	0.98822
	0.0248	0.98823
	0.02477	0.98824
	0.02475	0.98826
	0.02472	0.98827
	0.02469	0.98828
	0.02466	0.9883
	0.02463	0.98831
	0.02461	0.98832
	0.02458	0.98833
	0.02455	0.98835
	0.02452	0.98836
	0.02449	0.98837
	0.02447	0.98839
	0.02444	0.9884
	0.02441	0.98841
	0.02438	0.98842
	0.02436	0.98844
	0.02433	0.98845
	0.0243	0.98846
	0.02427	0.98847
	0.02425	0.98849
	0.02422	0.9885
	0.02419	0.98851
	0.02417	0.98852
	0.02414	0.98854
	0.02411	0.98855
	0.02408	0.98856
	0.02406	0.98857
	0.02403	0.98859
	0.024	0.9886
	0.02398	0.98861
	0.02395	0.98862
	0.02392	0.98864
	0.0239	0.98865
	0.02387	0.98866
	0.02384	0.98867
	0.02382	0.98869
	0.02379	0.9887
	0.02377	0.98871
	0.02374	0.98872
	0.02371	0.98874
	0.02369	0.98875
	0.02366	0.98876
	0.02363	0.98877
	0.02361	0.98878
	0.02358	0.9888
	0.02356	0.98881
	0.02353	0.98882
	0.0235	0.98883
	0.02348	0.98884
	0.02345	0.98886
	0.02343	0.98887
	0.0234	0.98888
	0.02338	0.98889
	0.02335	0.9889
	0.02332	0.98892
	0.0233	0.98893
	0.02327	0.98894
	0.02325	0.98895
	0.02322	0.98896
	0.0232	0.98897
	0.02317	0.98899
	0.02315	0.989
	0.02312	0.98901
	0.0231	0.98902
	0.02307	0.98903
	0.02305	0.98904
	0.02302	0.98906
	0.023	0.98907
	0.02297	0.98908
	0.02295	0.98909
	0.02292	0.9891
	0.0229	0.98911
	0.02287	0.98913
	0.02285	0.98914
	0.02282	0.98915
	0.0228	0.98916
	0.02277	0.98917
	0.02275	0.98918
	0.02273	0.98919
	0.0227	0.98921
	0.02268	0.98922
	0.02265	0.98923
	0.02263	0.98924
	0.0226	0.98925
	0.02258	0.98926
	0.02256	0.98927
	0.02253	0.98928
	0.02251	0.9893
	0.02248	0.98931
	0.02246	0.98932
	0.02244	0.98933
	0.02241	0.98934
	0.02239	0.98935
	0.02236	0.98936
	0.02234	0.98937
	0.02232	0.98938
	0.02229	0.98939
	0.02227	0.98941
	0.02225	0.98942
	0.02222	0.98943
	0.0222	0.98944
	0.02217	0.98945
	0.02215	0.98946
	0.02213	0.98947
	0.0221	0.98948
	0.02208	0.98949
	0.02206	0.9895
	0.02203	0.98951
	0.02201	0.98953
	0.02199	0.98954
	0.02197	0.98955
	0.02194	0.98956
	0.02192	0.98957
	0.0219	0.98958
	0.02187	0.98959
	0.02185	0.9896
	0.02183	0.98961
	0.0218	0.98962
	0.02178	0.98963
	0.02176	0.98964
	0.02174	0.98965
	0.02171	0.98966
	0.02169	0.98967
	0.02167	0.98969
	0.02165	0.9897
	0.02162	0.98971
	0.0216	0.98972
	0.02158	0.98973
	0.02156	0.98974
	0.02153	0.98975
	0.02151	0.98976
	0.02149	0.98977
	0.02147	0.98978
	0.02145	0.98979
	0.02142	0.9898
	0.0214	0.98981
	0.02138	0.98982
	0.02136	0.98983
	0.02133	0.98984
	0.02131	0.98985
	0.02129	0.98986
	0.02127	0.98987
	0.02125	0.98988
	0.02123	0.98989
	0.0212	0.9899
	0.02118	0.98991
	0.02116	0.98992
	0.02114	0.98993
	0.02112	0.98994
	0.0211	0.98995
	0.02107	0.98996
	0.02105	0.98997
	0.02103	0.98998
	0.02101	0.98999
	0.02099	0.99
	0.02097	0.99001
	0.02095	0.99002
	0.02092	0.99003
	0.0209	0.99004
	0.02088	0.99005
	0.02086	0.99006
	0.02084	0.99007
	0.02082	0.99008
	0.0208	0.99009
	0.02078	0.9901
	0.02075	0.99011
	0.02073	0.99012
	0.02071	0.99013
	0.02069	0.99014
	0.02067	0.99015
	0.02065	0.99016
	0.02063	0.99017
	0.02061	0.99018
	0.02059	0.99019
	0.02057	0.9902
	0.02055	0.99021
	0.02053	0.99022
	0.02051	0.99023
	0.02048	0.99024
	0.02046	0.99025
	0.02044	0.99026
	0.02042	0.99027
	0.0204	0.99027
	0.02038	0.99028
	0.02036	0.99029
	0.02034	0.9903
	0.02032	0.99031
	0.0203	0.99032
	0.02028	0.99033
	0.02026	0.99034
	0.02024	0.99035
	0.02022	0.99036
	0.0202	0.99037
	0.02018	0.99038
	0.02016	0.99039
	0.02014	0.9904
	0.02012	0.99041
	0.0201	0.99042
	0.02008	0.99042
	0.02006	0.99043
	0.02004	0.99044
	0.02002	0.99045
	0.02	0.99046
	0.01998	0.99047
	0.01996	0.99048
	0.01994	0.99049
	0.01992	0.9905
	0.0199	0.99051
	0.01988	0.99052
	0.01986	0.99053
	0.01984	0.99054
	0.01983	0.99054
	0.01981	0.99055
	0.01979	0.99056
	0.01977	0.99057
	0.01975	0.99058
	0.01973	0.99059
	0.01971	0.9906
	0.01969	0.99061
	0.01967	0.99062
	0.01965	0.99063
	0.01963	0.99063
	0.01961	0.99064
	0.01959	0.99065
	0.01958	0.99066
	0.01956	0.99067
	0.01954	0.99068
	0.01952	0.99069
	0.0195	0.9907
	0.01948	0.99071
	0.01946	0.99071
	0.01944	0.99072
	0.01942	0.99073
	0.01941	0.99074
	0.01939	0.99075
	0.01937	0.99076
	0.01935	0.99077
	0.01933	0.99078
	0.01931	0.99078
	0.01929	0.99079
	0.01927	0.9908
	0.01926	0.99081
	0.01924	0.99082
	0.01922	0.99083
	0.0192	0.99084
	0.01918	0.99084
	0.01916	0.99085
	0.01915	0.99086
	0.01913	0.99087
	0.01911	0.99088
	0.01909	0.99089
	0.01907	0.9909
	0.01905	0.9909
	0.01904	0.99091
	0.01902	0.99092
	0.019	0.99093
	0.01898	0.99094
	0.01896	0.99095
	0.01895	0.99096
	0.01893	0.99096
	0.01891	0.99097
	0.01889	0.99098
	0.01887	0.99099
	0.01886	0.991
	0.01884	0.99101
	0.01882	0.99101
	0.0188	0.99102
	0.01878	0.99103
	0.01877	0.99104
	0.01875	0.99105
	0.01873	0.99106
	0.01871	0.99106
	0.0187	0.99107
	0.01868	0.99108
	0.01866	0.99109
	0.01864	0.9911
	0.01863	0.9911
	0.01861	0.99111
	0.01859	0.99112
	0.01857	0.99113
	0.01856	0.99114
	0.01854	0.99115
	0.01852	0.99115
	0.0185	0.99116
	0.01849	0.99117
	0.01847	0.99118
	0.01845	0.99119
	0.01843	0.99119
	0.01842	0.9912
	0.0184	0.99121
	0.01838	0.99122
	0.01837	0.99123
	0.01835	0.99123
	0.01833	0.99124
	0.01831	0.99125
	0.0183	0.99126
	0.01828	0.99127
	0.01826	0.99127
	0.01825	0.99128
	0.01823	0.99129
	0.01821	0.9913
	0.0182	0.99131
	0.01818	0.99131
	0.01816	0.99132
	0.01815	0.99133
	0.01813	0.99134
	0.01811	0.99134
	0.0181	0.99135
	0.01808	0.99136
	0.01806	0.99137
	0.01805	0.99138
	0.01803	0.99138
	0.01801	0.99139
	0.018	0.9914
	0.01798	0.99141
	0.01796	0.99141
	0.01795	0.99142
	0.01793	0.99143
	0.01791	0.99144
	0.0179	0.99145
	0.01788	0.99145
	0.01786	0.99146
	0.01785	0.99147
	0.01783	0.99148
	0.01782	0.99148
	0.0178	0.99149
	0.01778	0.9915
	0.01777	0.99151
	0.01775	0.99151
	0.01773	0.99152
	0.01772	0.99153
	0.0177	0.99154
	0.01769	0.99154
	0.01767	0.99155
	0.01765	0.99156
	0.01764	0.99157
	0.01762	0.99157
	0.01761	0.99158
	0.01759	0.99159
	0.01757	0.9916
	0.01756	0.9916
	0.01754	0.99161
	0.01753	0.99162
	0.01751	0.99163
	0.0175	0.99163
	0.01748	0.99164
	0.01746	0.99165
	0.01745	0.99166
	0.01743	0.99166
	0.01742	0.99167
	0.0174	0.99168
	0.01739	0.99168
	0.01737	0.99169
	0.01735	0.9917
	0.01734	0.99171
	0.01732	0.99171
	0.01731	0.99172
	0.01729	0.99173
	0.01728	0.99174
	0.01726	0.99174
	0.01725	0.99175
	0.01723	0.99176
	0.01721	0.99176
	0.0172	0.99177
	0.01718	0.99178
	0.01717	0.99179
	0.01715	0.99179
	0.01714	0.9918
	0.01712	0.99181
	0.01711	0.99181
	0.01709	0.99182
	0.01708	0.99183
	0.01706	0.99184
	0.01705	0.99184
	0.01703	0.99185
	0.01702	0.99186
	0.017	0.99186
	0.01699	0.99187
	0.01697	0.99188
	0.01696	0.99189
	0.01694	0.99189
	0.01693	0.9919
	0.01691	0.99191
	0.0169	0.99191
	0.01688	0.99192
	0.01687	0.99193
	0.01685	0.99193
	0.01684	0.99194
	0.01682	0.99195
	0.01681	0.99196
	0.01679	0.99196
	0.01678	0.99197
	0.01676	0.99198
	0.01675	0.99198
	0.01673	0.99199
	0.01672	0.992
	0.01671	0.992
	0.01669	0.99201
	0.01668	0.99202
	0.01666	0.99202
	0.01665	0.99203
	0.01663	0.99204
	0.01662	0.99204
	0.0166	0.99205
	0.01659	0.99206
	0.01658	0.99206
	0.01656	0.99207
	0.01655	0.99208
	0.01653	0.99208
	0.01652	0.99209
	0.0165	0.9921
	0.01649	0.9921
	0.01647	0.99211
	0.01646	0.99212
	0.01645	0.99212
	0.01643	0.99213
	0.01642	0.99214
	0.0164	0.99214
	0.01639	0.99215
	0.01638	0.99216
	0.01636	0.99216
	0.01635	0.99217
	0.01633	0.99218
	0.01632	0.99218
	0.0163	0.99219
	0.01629	0.9922
	0.01628	0.9922
	0.01626	0.99221
	0.01625	0.99222
	0.01624	0.99222
	0.01622	0.99223
	0.01621	0.99224
	0.01619	0.99224
	0.01618	0.99225
	0.01617	0.99226
	0.01615	0.99226
	0.01614	0.99227
	0.01612	0.99228
	0.01611	0.99228
	0.0161	0.99229
	0.01608	0.9923
	0.01607	0.9923
	0.01606	0.99231
	0.01604	0.99231
	0.01603	0.99232
	0.01601	0.99233
	0.016	0.99233
	0.01599	0.99234
	0.01597	0.99235
	0.01596	0.99235
	0.01595	0.99236
	0.01593	0.99237
	0.01592	0.99237
	0.01591	0.99238
	0.01589	0.99238
	0.01588	0.99239
	0.01587	0.9924
	0.01585	0.9924
	0.01584	0.99241
	0.01583	0.99242
	0.01581	0.99242
	0.0158	0.99243
	0.01579	0.99243
	0.01577	0.99244
	0.01576	0.99245
	0.01575	0.99245
	0.01573	0.99246
	0.01572	0.99247
	0.01571	0.99247
	0.01569	0.99248
	0.01568	0.99248
	0.01567	0.99249
	0.01565	0.9925
	0.01564	0.9925
	0.01563	0.99251
	0.01561	0.99252
	0.0156	0.99252
	0.01559	0.99253
	0.01558	0.99253
	0.01556	0.99254
	0.01555	0.99255
	0.01554	0.99255
	0.01552	0.99256
	0.01551	0.99256
	0.0155	0.99257
	0.01549	0.99258
	0.01547	0.99258
	0.01546	0.99259
	0.01545	0.99259
	0.01543	0.9926
	0.01542	0.99261
	0.01541	0.99261
	0.0154	0.99262
	0.01538	0.99262
	0.01537	0.99263
	0.01536	0.99264
	0.01534	0.99264
	0.01533	0.99265
	0.01532	0.99265
	0.01531	0.99266
	0.01529	0.99267
	0.01528	0.99267
	0.01527	0.99268
	0.01526	0.99268
	0.01524	0.99269
	0.01523	0.9927
	0.01522	0.9927
	0.01521	0.99271
	0.01519	0.99271
	0.01518	0.99272
	0.01517	0.99272
	0.01516	0.99273
	0.01514	0.99274
	0.01513	0.99274
	0.01512	0.99275
	0.01511	0.99275
	0.01509	0.99276
	0.01508	0.99277
	0.01507	0.99277
	0.01506	0.99278
	0.01505	0.99278
	0.01503	0.99279
	0.01502	0.99279
	0.01501	0.9928
	0.015	0.99281
	0.01498	0.99281
	0.01497	0.99282
	0.01496	0.99282
	0.01495	0.99283
	0.01494	0.99283
	0.01492	0.99284
	0.01491	0.99285
	0.0149	0.99285
	0.01489	0.99286
	0.01488	0.99286
	0.01486	0.99287
	0.01485	0.99287
	0.01484	0.99288
	0.01483	0.99289
	0.01482	0.99289
	0.0148	0.9929
	0.01479	0.9929
	0.01478	0.99291
	0.01477	0.99291
	0.01476	0.99292
	0.01474	0.99292
	0.01473	0.99293
	0.01472	0.99294
	0.01471	0.99294
	0.0147	0.99295
	0.01469	0.99295
	0.01467	0.99296
	0.01466	0.99296
	0.01465	0.99297
	0.01464	0.99297
	0.01463	0.99298
	0.01461	0.99299
	0.0146	0.99299
	0.01459	0.993
	0.01458	0.993
	0.01457	0.99301
	0.01456	0.99301
	0.01455	0.99302
	0.01453	0.99302
	0.01452	0.99303
	0.01451	0.99303
	0.0145	0.99304
	0.01449	0.99305
	0.01448	0.99305
	0.01446	0.99306
	0.01445	0.99306
	0.01444	0.99307
	0.01443	0.99307
	0.01442	0.99308
	0.01441	0.99308
	0.0144	0.99309
	0.01438	0.99309
	0.01437	0.9931
	0.01436	0.9931
	0.01435	0.99311
	0.01434	0.99312
	0.01433	0.99312
	0.01432	0.99313
	0.0143	0.99313
	0.01429	0.99314
	0.01428	0.99314
	0.01427	0.99315
	0.01426	0.99315
	0.01425	0.99316
	0.01424	0.99316
	0.01423	0.99317
	0.01422	0.99317
	0.0142	0.99318
	0.01419	0.99318
	0.01418	0.99319
	0.01417	0.99319
	0.01416	0.9932
	0.01415	0.9932
	0.01414	0.99321
	0.01413	0.99322
	0.01412	0.99322
	0.0141	0.99323
	0.01409	0.99323
	0.01408	0.99324
	0.01407	0.99324
	0.01406	0.99325
	0.01405	0.99325
	0.01404	0.99326
	0.01403	0.99326
	0.01402	0.99327
	0.01401	0.99327
	0.014	0.99328
	0.01398	0.99328
	0.01397	0.99329
	0.01396	0.99329
	0.01395	0.9933
	0.01394	0.9933
	0.01393	0.99331
	0.01392	0.99331
	0.01391	0.99332
	0.0139	0.99332
	0.01389	0.99333
	0.01388	0.99333
	0.01387	0.99334
	0.01385	0.99334
	0.01384	0.99335
	0.01383	0.99335
	0.01382	0.99336
	0.01381	0.99336
	0.0138	0.99337
	0.01379	0.99337
	0.01378	0.99338
	0.01377	0.99338
	0.01376	0.99339
	0.01375	0.99339
	0.01374	0.9934
	0.01373	0.9934
	0.01372	0.99341
	0.01371	0.99341
	0.0137	0.99342
	0.01369	0.99342
	0.01368	0.99343
	0.01366	0.99343
	0.01365	0.99344
	0.01364	0.99344
	0.01363	0.99345
	0.01362	0.99345
	0.01361	0.99346
	0.0136	0.99346
	0.01359	0.99347
	0.01358	0.99347
	0.01357	0.99348
	0.01356	0.99348
	0.01355	0.99349
	0.01354	0.99349
	0.01353	0.9935
	0.01352	0.9935
	0.01351	0.99351
	0.0135	0.99351
	0.01349	0.99352
	0.01348	0.99352
	0.01347	0.99353
	0.01346	0.99353
	0.01345	0.99353
	0.01344	0.99354
	0.01343	0.99354
	0.01342	0.99355
	0.01341	0.99355
	0.0134	0.99356
	0.01339	0.99356
	0.01338	0.99357
	0.01337	0.99357
	0.01336	0.99358
	0.01335	0.99358
	0.01334	0.99359
	0.01333	0.99359
	0.01332	0.9936
	0.01331	0.9936
	0.0133	0.99361
	0.01329	0.99361
	0.01328	0.99362
	0.01327	0.99362
	0.01326	0.99362
	0.01325	0.99363
	0.01324	0.99363
	0.01323	0.99364
	0.01322	0.99364
	0.01321	0.99365
	0.0132	0.99365
	0.01319	0.99366
	0.01318	0.99366
	0.01317	0.99367
	0.01316	0.99367
	0.01315	0.99368
	0.01314	0.99368
	0.01313	0.99369
	0.01312	0.99369
	0.01311	0.99369
	0.0131	0.9937
	0.01309	0.9937
	0.01308	0.99371
	0.01307	0.99371
	0.01306	0.99372
	0.01305	0.99372
	0.01304	0.99373
	0.01303	0.99373
	0.01302	0.99374
	0.01301	0.99374
	0.013	0.99374
	0.01299	0.99375
	0.01298	0.99375
	0.01297	0.99376
	0.01297	0.99376
	0.01296	0.99377
	0.01295	0.99377
	0.01294	0.99378
	0.01293	0.99378
	0.01292	0.99379
	0.01291	0.99379
	0.0129	0.99379
	0.01289	0.9938
	0.01288	0.9938
	0.01287	0.99381
	0.01286	0.99381
	0.01285	0.99382
	0.01284	0.99382
	0.01283	0.99383
	0.01282	0.99383
	0.01281	0.99383
	0.0128	0.99384
	0.01279	0.99384
	0.01279	0.99385
	0.01278	0.99385
	0.01277	0.99386
	0.01276	0.99386
	0.01275	0.99387
	0.01274	0.99387
	0.01273	0.99387
	0.01272	0.99388
	0.01271	0.99388
	0.0127	0.99389
	0.01269	0.99389
	0.01268	0.9939
	0.01267	0.9939
	0.01267	0.9939
	0.01266	0.99391
	0.01265	0.99391
	0.01264	0.99392
	0.01263	0.99392
	0.01262	0.99393
	0.01261	0.99393
	0.0126	0.99393
	0.01259	0.99394
	0.01258	0.99394
	0.01257	0.99395
	0.01256	0.99395
	0.01256	0.99396
	0.01255	0.99396
	0.01254	0.99396
	0.01253	0.99397
	0.01252	0.99397
	0.01251	0.99398
	0.0125	0.99398
	0.01249	0.99399
	0.01248	0.99399
	0.01247	0.99399
	0.01247	0.994
	0.01246	0.994
	0.01245	0.99401
	0.01244	0.99401
	0.01243	0.99402
	0.01242	0.99402
	0.01241	0.99402
	0.0124	0.99403
	0.01239	0.99403
	0.01239	0.99404
	0.01238	0.99404
	0.01237	0.99404
	0.01236	0.99405
[truncated: 3,002 more rows]
[truncated: 292 more columns]

## Sheet: Fig 1f
Figure 1f
Nres	RE (Å)
62	42.4
91	46.9
117	50.7
141	52.4
177	53.9

## Sheet: Fig 2a
Figue 2a
		Number of occurrence
	Diffusion coefficient (µm2/sec)	10 nM	200 nM	500 nM	1 μM	2 μM
	2.5	3	24	37	46	56
	7.5	7	6	3	2	2
	12.5	3	4	6	3	3
	17.5	12	7	2	10	1
	22.5	3	5	3	6	1
	27.5	4	0	1	4	1
	32.5	6	1	1	1	1
	37.5	6	3	2	2	1
	42.5	5	3	0	0	2
	47.5	11	3	1	3	3
	52.5	4	1	0	2	9
	57.5	11	7	10	6	18
	62.5	12	6	18	7	13
	67.5	21	7	24	13	7
	72.5	7	5	7	8	2
	77.5	3	5	4	1	0
	82.5	1	4	1	3	0
	87.5	1	8	0	3	0

## Sheet: Fig 2b
Figure 2b
	0 µM									0.1 µM											0.2 µM											0.5 µM											1 µM
	Transfer efficiency	Nubmer of bursts		Transfer efficiency	Donly_fitting		Transfer efficiency	DA_fitting		Transfer efficiency	Nubmer of bursts		Transfer efficiency	Donly_fitting		Transfer efficiency	DA_fitting				Transfer efficiency	Nubmer of bursts		Transfer efficiency	Donly_fitting		Transfer efficiency	DA_fitting				Transfer efficiency	Nubmer of bursts		Transfer efficiency	Donly_fitting		Transfer efficiency	DA_fitting				Transfer efficiency	Nubmer of bursts		Transfer efficiency	Donly_fitting		Transfer efficiency
	-0.186	32		-0.416	0.31507		-0.214	3.40047e-13		-0.186	15		-0.416	0.37066		-0.214	0.000590781	0.000590781	1.17177e-20		-0.186	42		-0.416	0.93539		-0.214	0.02799	0.02799	6.57024e-19		-0.186	22		-0.416	0.72504		-0.214	0.15601	0.15602	2.79455e-19		-0.186	34		-0.416	0.9799		-0.214
	-0.158	43		-0.41437	0.3302		-0.21257	3.81468e-13		-0.158	19		-0.41437	0.38487		-0.21257	0.000623256	0.000623257	1.38029e-20		-0.158	37		-0.41437	0.9713		-0.21257	0.02913	0.02913	7.66268e-19		-0.158	21		-0.41437	0.75165		-0.21257	0.16144	0.16145	3.26259e-19		-0.158	36		-0.41437	1.01739		-0.21257
	-0.13	61		-0.41273	0.34599		-0.21114	4.27854e-13		-0.13	31		-0.41273	0.39955		-0.21114	0.000657435	0.000657435	1.62548e-20		-0.13	75		-0.41273	1.00844		-0.21114	0.03032	0.03032	8.93456e-19		-0.13	39		-0.41273	0.77913		-0.21114	0.16706	0.16707	3.80808e-19		-0.13	65		-0.41273	1.05615		-0.21114
	-0.102	56		-0.4111	0.36246		-0.20971	4.79789e-13		-0.102	27		-0.4111	0.41474		-0.20971	0.0006934	0.000693401	1.91373e-20		-0.102	68		-0.4111	1.04683		-0.20971	0.03155	0.03155	1.0415e-18		-0.102	44		-0.4111	0.80749		-0.20971	0.17285	0.17286	4.44367e-19		-0.102	63		-0.4111	1.09621		-0.20971
	-0.074	64		-0.40947	0.37965		-0.20828	5.37926e-13		-0.074	38		-0.40947	0.43044		-0.20828	0.000731242	0.000731243	2.25251e-20		-0.074	88		-0.40947	1.08652		-0.20828	0.03283	0.03283	1.21377e-18		-0.074	54		-0.40947	0.83677		-0.20828	0.17883	0.17884	5.18406e-19		-0.074	70		-0.40947	1.13762		-0.20828
	-0.046	102		-0.40783	0.39758		-0.20685	6.02993e-13		-0.046	45		-0.40783	0.44667		-0.20685	0.000771053	0.000771054	2.65056e-20		-0.046	112		-0.40783	1.12754		-0.20685	0.03416	0.03416	1.41418e-18		-0.046	99		-0.40783	0.86698		-0.20685	0.18499	0.185	6.04629e-19		-0.046	85		-0.40783	1.18041		-0.20685
	-0.018	102		-0.4062	0.41627		-0.20542	6.75802e-13		-0.018	52		-0.4062	0.46344		-0.20542	0.000812929	0.00081293	3.11814e-20		-0.018	122		-0.4062	1.16993		-0.20542	0.03553	0.03554	1.64729e-18		-0.018	77		-0.4062	0.89816		-0.20542	0.19136	0.19137	7.05019e-19		-0.018	84		-0.4062	1.22461		-0.20542
	0.01	86		-0.40456	0.43576		-0.20399	7.5726e-13		0.01	41		-0.40456	0.48077		-0.20399	0.000856973	0.000856973	3.66725e-20		0.01	121		-0.40456	1.21373		-0.20399	0.03697	0.03697	1.91833e-18		0.01	97		-0.40456	0.93033		-0.20399	0.19792	0.19794	8.21872e-19		0.01	86		-0.40456	1.27028		-0.20399
	0.038	89		-0.40293	0.45608		-0.20256	8.48374e-13		0.038	57		-0.40293	0.49868		-0.20256	0.000903289	0.00090329	4.31192e-20		0.038	113		-0.40293	1.25897		-0.20256	0.03845	0.03845	2.23343e-18		0.038	114		-0.40293	0.96351		-0.20256	0.2047	0.20471	9.57855e-19		0.038	95		-0.40293	1.31744		-0.20256
	0.066	72		-0.4013	0.47725		-0.20114	9.50272e-13		0.066	43		-0.4013	0.51718		-0.20114	0.00095199	0.000951991	5.06859e-20		0.066	123		-0.4013	1.3057		-0.20114	0.03999	0.03999	2.59964e-18		0.066	126		-0.4013	0.99774		-0.20114	0.21168	0.2117	1.11606e-18		0.066	72		-0.4013	1.36614		-0.20114
	0.094	86		-0.39966	0.49931		-0.19971	1.06421e-12		0.094	50		-0.39966	0.53628		-0.19971	0.001	0.001	5.95649e-20		0.094	122		-0.39966	1.35396		-0.19971	0.04159	0.04159	3.02515e-18		0.094	100		-0.39966	1.03304		-0.19971	0.21889	0.2189	1.30007e-18		0.094	119		-0.39966	1.41642		-0.19971
	0.122	51		-0.39803	0.52229		-0.19828	1.19158e-12		0.122	55		-0.39803	0.55601		-0.19828	0.00106	0.00106	6.99809e-20		0.122	114		-0.39803	1.40378		-0.19828	0.04325	0.04325	3.51944e-18		0.122	116		-0.39803	1.06943		-0.19828	0.22632	0.22634	1.51404e-18		0.122	125		-0.39803	1.46832		-0.19828
	0.15	68		-0.3964	0.54622		-0.19685	1.33394e-12		0.15	50		-0.3964	0.57637		-0.19685	0.00111	0.00111	8.21968e-20		0.15	114		-0.3964	1.45522		-0.19685	0.04497	0.04497	4.09348e-18		0.15	104		-0.3964	1.10695		-0.19685	0.23399	0.234	1.76279e-18		0.15	152		-0.3964	1.52189		-0.19685
	0.178	57		-0.39476	0.57114		-0.19542	1.49302e-12		0.178	68		-0.39476	0.5974		-0.19542	0.00117	0.00117	9.65199e-20		0.178	114		-0.39476	1.50831		-0.19542	0.04675	0.04675	4.75997e-18		0.178	145		-0.39476	1.14562		-0.19542	0.24189	0.2419	2.0519e-18		0.178	141		-0.39476	1.57717		-0.19542
	0.206	54		-0.39313	0.59709		-0.19399	1.67076e-12		0.206	66		-0.39313	0.6191		-0.19399	0.00124	0.00124	1.13309e-19		0.206	122		-0.39313	1.56309		-0.19399	0.0486	0.0486	5.53361e-18		0.206	120		-0.39313	1.18548		-0.19399	0.25004	0.25005	2.38783e-18		0.206	167		-0.39313	1.6342		-0.19399
	0.234	58		-0.3915	0.62409		-0.19256	1.86931e-12		0.234	48		-0.3915	0.64149		-0.19256	0.0013	0.0013	1.32984e-19		0.234	115		-0.3915	1.61962		-0.19256	0.05052	0.05052	6.4314e-18		0.234	134		-0.3915	1.22654		-0.19256	0.25844	0.25845	2.77807e-18		0.234	174		-0.3915	1.69303		-0.19256
	0.262	35		-0.38986	0.65219		-0.19113	2.09105e-12		0.262	48		-0.38986	0.66459		-0.19113	0.00137	0.00137	1.56034e-19		0.262	126		-0.38986	1.67794		-0.19113	0.05251	0.05251	7.473e-18		0.262	144		-0.38986	1.26886		-0.19113	0.2671	0.26711	3.23128e-18		0.262	192		-0.38986	1.75371		-0.19113
	0.29	54		-0.38823	0.68142		-0.1897	2.33866e-12		0.29	55		-0.38823	0.68843		-0.1897	0.00144	0.00144	1.83032e-19		0.29	118		-0.38823	1.73808		-0.1897	0.05457	0.05457	8.68115e-18		0.29	132		-0.38823	1.31244		-0.1897	0.27602	0.27604	3.75749e-18		0.29	195		-0.38823	1.81627		-0.1897
	0.318	61		-0.38659	0.71183		-0.18827	2.61508e-12		0.318	45		-0.38659	0.71301		-0.18827	0.00152	0.00152	2.14644e-19		0.318	113		-0.38659	1.80011		-0.18827	0.05671	0.05671	1.00821e-17		0.318	127		-0.38659	1.35733		-0.18827	0.28522	0.28524	4.36831e-18		0.318	189		-0.38659	1.88078		-0.18827
	0.346	54		-0.38496	0.74346		-0.18684	2.92363e-12		0.346	50		-0.38496	0.73837		-0.18684	0.0016	0.0016	2.51651e-19		0.346	109		-0.38496	1.86407		-0.18684	0.05893	0.05893	1.17063e-17		0.346	139		-0.38496	1.40355		-0.18684	0.2947	0.29472	5.07716e-18		0.346	170		-0.38496	1.94728		-0.18684
	0.374	56		-0.38333	0.77634		-0.18541	3.26796e-12		0.374	48		-0.38333	0.76451		-0.18541	0.00168	0.00168	2.94961e-19		0.374	126		-0.38333	1.93		-0.18541	0.06122	0.06122	1.35888e-17		0.374	134		-0.38333	1.45115		-0.18541	0.30447	0.30449	5.89956e-18		0.374	172		-0.38333	2.01581		-0.18541
	0.402	76		-0.38169	0.81052		-0.18398	3.65215e-12		0.402	54		-0.38169	0.79146		-0.18398	0.00177	0.00177	3.45634e-19		0.402	131		-0.38169	1.99796		-0.18398	0.0636	0.0636	1.57701e-17		0.402	138		-0.38169	1.50014		-0.18398	0.31453	0.31455	6.85348e-18		0.402	149		-0.38169	2.08644		-0.18398
	0.43	80		-0.38006	0.84604		-0.18255	4.08074e-12		0.43	70		-0.38006	0.81924		-0.18255	0.00186	0.00186	4.04907e-19		0.43	121		-0.38006	2.06799		-0.18255	0.06607	0.06607	1.8297e-17		0.43	130		-0.38006	1.55057		-0.18255	0.3249	0.32492	7.95965e-18		0.43	177		-0.38006	2.1592		-0.18255
	0.458	142		-0.37843	0.88296		-0.18112	4.55875e-12		0.458	58		-0.37843	0.84786		-0.18112	0.00196	0.00196	4.7422e-19		0.458	156		-0.37843	2.14015		-0.18112	0.06863	0.06863	2.12235e-17		0.458	138		-0.37843	1.60247		-0.18112	0.33559	0.33561	9.24207e-18		0.458	157		-0.37843	2.23415		-0.18112
	0.486	140		-0.37679	0.92131		-0.17969	5.09179e-12		0.486	60		-0.37679	0.87736		-0.17969	0.00206	0.00206	5.55252e-19		0.486	197		-0.37679	2.21449		-0.17969	0.07127	0.07127	2.46121e-17		0.486	122		-0.37679	1.65587		-0.17969	0.34659	0.34661	1.07284e-17		0.486	174		-0.37679	2.31134		-0.17969
	0.514	211		-0.37516	0.96114		-0.17826	5.68608e-12		0.514	78		-0.37516	0.90776		-0.17826	0.00217	0.00217	6.49961e-19		0.514	201		-0.37516	2.29106		-0.17826	0.07402	0.07402	2.85346e-17		0.514	144		-0.37516	1.7108		-0.17826	0.35792	0.35794	1.24507e-17		0.514	165		-0.37516	2.39083		-0.17826
	0.542	244		-0.37353	1.0025		-0.17683	6.34853e-12		0.542	124		-0.37353	0.93906		-0.17683	0.00228	0.00228	7.60626e-19		0.542	228		-0.37353	2.36992		-0.17683	0.07686	0.07686	3.30741e-17		0.542	150		-0.37353	1.76731		-0.17683	0.36959	0.36962	1.4446e-17		0.542	160		-0.37353	2.47267		-0.17683
	0.57	271		-0.37189	1.04544		-0.17541	7.08682e-12		0.57	122		-0.37189	0.9713		-0.17541	0.0024	0.0024	8.89899e-19		0.57	283		-0.37189	2.45111		-0.17541	0.0798	0.0798	3.83264e-17		0.57	190		-0.37189	1.82543		-0.17541	0.38161	0.38164	1.67567e-17		0.57	181		-0.37189	2.55691		-0.17541
	0.598	382		-0.37026	1.09001		-0.17398	7.90946e-12		0.598	131		-0.37026	1.0045		-0.17398	0.00252	0.00252	1.04087e-18		0.598	335		-0.37026	2.53469		-0.17398	0.08285	0.08285	4.44017e-17		0.598	196		-0.37026	1.88519		-0.17398	0.39399	0.39401	1.94323e-17		0.598	191		-0.37026	2.64361		-0.17398
	0.626	449		-0.36862	1.13627		-0.17255	8.82592e-12		0.626	181		-0.36862	1.03868		-0.17255	0.00265	0.00265	1.21713e-18		0.626	377		-0.36862	2.62073		-0.17255	0.086	0.08601	5.14273e-17		0.626	240		-0.36862	1.94663		-0.17255	0.40673	0.40675	2.25295e-17		0.626	201		-0.36862	2.73283		-0.17255
	0.654	468		-0.36699	1.18426		-0.17112	9.8467e-12		0.654	201		-0.36699	1.07387		-0.17112	0.00279	0.00279	1.42288e-18		0.654	391		-0.36699	2.70926		-0.17112	0.08927	0.08927	5.95498e-17		0.654	241		-0.36699	2.00979		-0.17112	0.41985	0.41987	2.61138e-17		0.654	195		-0.36699	2.82461		-0.17112
	0.682	453		-0.36536	1.23405		-0.16969	1.09835e-11		0.682	216		-0.36536	1.11008		-0.16969	0.00293	0.00293	1.66296e-18		0.682	434		-0.36536	2.80036		-0.16969	0.09266	0.09266	6.89383e-17		0.682	250		-0.36536	2.0747		-0.16969	0.43335	0.43338	3.02609e-17		0.682	248		-0.36536	2.91903		-0.16969
	0.71	455		-0.36372	1.28568		-0.16826	1.22491e-11		0.71	213		-0.36372	1.14735		-0.16826	0.00308	0.00308	1.94304e-18		0.71	419		-0.36372	2.89408		-0.16826	0.09616	0.09616	7.97871e-17		0.71	248		-0.36372	2.14141		-0.16826	0.44725	0.44727	3.50578e-17		0.71	193		-0.36372	3.01614		-0.16826
	0.738	367		-0.36209	1.33922		-0.16683	1.3658e-11		0.738	184		-0.36209	1.18569		-0.16683	0.00323	0.00323	2.26971e-18		0.738	361		-0.36209	2.99048		-0.16683	0.09978	0.09978	9.23204e-17		0.738	246		-0.36209	2.20994		-0.16683	0.46155	0.46158	4.0605e-17		0.738	186		-0.36209	3.11599		-0.16683
	0.766	323		-0.36046	1.39472		-0.1654	1.52261e-11		0.766	149		-0.36046	1.22513		-0.1654	0.0034	0.0034	2.6506e-18		0.766	289		-0.36046	3.08961		-0.1654	0.10353	0.10354	1.06796e-16		0.766	173		-0.36046	2.28035		-0.1654	0.47627	0.4763	4.70182e-17		0.766	151		-0.36046	3.21864		-0.1654
	0.794	214		-0.35882	1.45225		-0.16397	1.69711e-11		0.794	106		-0.35882	1.26569		-0.16397	0.00357	0.00357	3.09459e-18		0.794	235		-0.35882	3.19155		-0.16397	0.10742	0.10742	1.23511e-16		0.794	138		-0.35882	2.35267		-0.16397	0.49142	0.49145	5.44309e-17		0.794	102		-0.35882	3.32416		-0.16397
	0.822	158		-0.35719	1.51186		-0.16254	1.89123e-11		0.822	55		-0.35719	1.30741		-0.16254	0.00375	0.00375	3.61202e-18		0.822	125		-0.35719	3.29633		-0.16254	0.11143	0.11144	1.42807e-16		0.822	88		-0.35719	2.42694		-0.16254	0.507	0.50703	6.29964e-17		0.822	57		-0.35719	3.43261		-0.16254
	0.85	73		-0.35556	1.57361		-0.16111	2.10717e-11		0.85	39		-0.35556	1.3503		-0.16111	0.00394	0.00394	4.21485e-18		0.85	72		-0.35556	3.40404		-0.16111	0.11559	0.11559	1.65076e-16		0.85	31		-0.35556	2.50319		-0.16111	0.52303	0.52307	7.28918e-17		0.85	27		-0.35556	3.54404		-0.16111
	0.878	37		-0.35392	1.63758		-0.15968	2.34731e-11		0.878	15		-0.35392	1.39439		-0.15968	0.00413	0.00413	4.917e-18		0.878	31		-0.35392	3.51473		-0.15968	0.11989	0.11989	1.90771e-16		0.878	16		-0.35392	2.58148		-0.15968	0.53953	0.53956	8.43206e-17		0.878	12		-0.35392	3.65853		-0.15968
	0.906	22		-0.35229	1.70382		-0.15825	2.61433e-11		0.906	4		-0.35229	1.43971		-0.15825	0.00434	0.00434	5.73463e-18		0.906	16		-0.35229	3.62846		-0.15825	0.12434	0.12434	2.20411e-16		0.906	3		-0.35229	2.66184		-0.15825	0.55649	0.55653	9.7517e-17		0.906	9		-0.35229	3.77612		-0.15825
	0.934	14		-0.35065	1.7724		-0.15682	2.91117e-11		0.934	1		-0.35065	1.48628		-0.15682	0.00456	0.00456	6.68647e-18		0.934	3		-0.35065	3.7453		-0.15682	0.12894	0.12895	2.54594e-16		0.934	0		-0.35065	2.74431		-0.15682	0.57394	0.57398	1.12751e-16		0.934	0		-0.35065	3.89689		-0.15682
	0.962	1		-0.34902	1.8434		-0.15539	3.2411e-11		0.962	2		-0.34902	1.53413		-0.15539	0.00478	0.00478	7.79425e-18		0.962	0		-0.34902	3.8653		-0.15539	0.1337	0.13371	2.94005e-16		0.962	0		-0.34902	2.82893		-0.15539	0.59189	0.59192	1.30332e-16		0.962	0		-0.34902	4.02089		-0.15539
	0.99	3		-0.34739	1.91687		-0.15396	3.60774e-11		0.99	0		-0.34739	1.58328		-0.15396	0.00502	0.00502	9.08318e-18		0.99	0		-0.34739	3.98854		-0.15396	0.13863	0.13863	3.39433e-16		0.99	0		-0.34739	2.91575		-0.15396	0.61034	0.61038	1.50617e-16		0.99	0		-0.34739	4.1482		-0.15396
	1.018	0		-0.34575	1.99288		-0.15253	4.01509e-11		1.018	0		-0.34575	1.63378		-0.15253	0.00527	0.00527	1.05825e-17		1.018	0		-0.34575	4.11508		-0.15253	0.14372	0.14372	3.91783e-16		1.018	0		-0.34575	3.00481		-0.15253	0.62931	0.62935	1.74015e-16		1.018	0		-0.34575	4.27887		-0.15253
	1.046	0		-0.34412	2.07152		-0.15111	4.46758e-11		1.046	0		-0.34412	1.68563		-0.15111	0.00553	0.00553	1.23261e-17		1.046	0		-0.34412	4.24498		-0.15111	0.14898	0.14898	4.52095e-16		1.046	0		-0.34412	3.09615		-0.15111	0.64882	0.64886	2.00999e-16		1.046	0		-0.34412	4.41298		-0.15111
	1.074	0		-0.34249	2.15285		-0.14968	4.97013e-11		1.074	0		-0.34249	1.73887		-0.14968	0.0058	0.0058	1.43531e-17		1.074	0		-0.34249	4.37831		-0.14968	0.15442	0.15442	5.21563e-16		1.074	0		-0.34249	3.18981		-0.14968	0.66887	0.66891	2.32109e-16		1.074	0		-0.34249	4.55058		-0.14968
	1.102	0		-0.34085	2.23695		-0.14825	5.52816e-11		1.102	0		-0.34085	1.79352		-0.14825	0.00608	0.00608	1.67092e-17		1.102	0		-0.34085	4.51514		-0.14825	0.16004	0.16004	6.01557e-16		1.102	0		-0.34085	3.28584		-0.14825	0.68949	0.68953	2.67968e-16		1.102	0		-0.34085	4.69174		-0.14825
	1.13	0		-0.33922	2.32388		-0.14682	6.14768e-11		1.13	0		-0.33922	1.84962		-0.14682	0.00638	0.00638	1.94469e-17		1.13	0		-0.33922	4.65552		-0.14682	0.16586	0.16586	6.93648e-16		1.13	0		-0.33922	3.38429		-0.14682	0.71067	0.71072	3.0929e-16		1.13	0		-0.33922	4.83652		-0.14682
	1.158	0		-0.33759	2.41374		-0.14539	6.83532e-11		1.158	0		-0.33759	1.9072		-0.14539	0.00669	0.00669	2.26273e-17		1.158	0		-0.33759	4.79954		-0.14539	0.17186	0.17187	7.9964e-16		1.158	0		-0.33759	3.48518		-0.14539	0.73245	0.73249	3.56895e-16		1.158	0		-0.33759	4.985		-0.14539
	1.186	0		-0.33595	2.50659		-0.14396	7.59845e-11		1.186	0		-0.33595	1.96627		-0.14396	0.00702	0.00702	2.63208e-17		1.186	0		-0.33595	4.94725		-0.14396	0.17807	0.17808	9.21599e-16		1.186	0		-0.33595	3.58858		-0.14396	0.75482	0.75487	4.11725e-16		1.186	0		-0.33595	5.13724		-0.14396
				-0.33432	2.60252		-0.14253	8.44517e-11					-0.33432	2.02688		-0.14253	0.00736	0.00736	3.06093e-17					-0.33432	5.09873		-0.14253	0.18449	0.18449	1.0619e-15					-0.33432	3.69452		-0.14253	0.77781	0.77786	4.7486e-16					-0.33432	5.29331		-0.14253
				-0.33268	2.7016		-0.1411	9.38446e-11					-0.33268	2.08904		-0.1411	0.00772	0.00772	3.55872e-17					-0.33268	5.25404		-0.1411	0.19112	0.19112	1.22325e-15					-0.33268	3.80305		-0.1411	0.80144	0.80149	5.4754e-16					-0.33268	5.45327		-0.1411
				-0.33105	2.80392		-0.13967	1.04262e-10					-0.33105	2.1528		-0.13967	0.00809	0.00809	4.13638e-17					-0.33105	5.41325		-0.13967	0.19796	0.19797	1.40877e-15					-0.33105	3.91421		-0.13967	0.82571	0.82576	6.31188e-16					-0.33105	5.61719		-0.13967
				-0.32942	2.90957		-0.13824	1.15815e-10					-0.32942	2.21817		-0.13824	0.00848	0.00848	4.80655e-17					-0.32942	5.57643		-0.13824	0.20504	0.20504	1.62203e-15					-0.32942	4.02806		-0.13824	0.85064	0.85069	7.27433e-16					-0.32942	5.78514		-0.13824
				-0.32778	3.01861		-0.13681	1.28623e-10					-0.32778	2.28518		-0.13681	0.00889	0.00889	5.58383e-17					-0.32778	5.74365		-0.13681	0.21234	0.21235	1.86712e-15					-0.32778	4.14462		-0.13681	0.87624	0.87629	8.38146e-16					-0.32778	5.95718		-0.13681
				-0.32615	3.13115		-0.13538	1.4282e-10					-0.32615	2.35388		-0.13538	0.00931	0.00931	6.48511e-17					-0.32615	5.91498		-0.13538	0.21989	0.21989	2.1487e-15					-0.32615	4.26395		-0.13538	0.90254	0.90259	9.65468e-16					-0.32615	6.13339		-0.13538
				-0.32452	3.24726		-0.13395	1.58555e-10					-0.32452	2.42428		-0.13395	0.00975	0.00975	7.5299e-17					-0.32452	6.09048		-0.13395	0.22768	0.22769	2.47213e-15					-0.32452	4.3861		-0.13395	0.92955	0.9296	1.11186e-15					-0.32452	6.31383		-0.13395
				-0.32288	3.36703		-0.13252	1.75989e-10					-0.32288	2.49642		-0.13252	0.01022	0.01022	8.74071e-17					-0.32288	6.27023		-0.13252	0.23573	0.23573	2.84355e-15					-0.32288	4.51111		-0.13252	0.95728	0.95734	1.28012e-15					-0.32288	6.49857		-0.13252
				-0.32125	3.49056		-0.13109	1.95304e-10					-0.32125	2.57032		-0.13109	0.0107	0.0107	1.01436e-16					-0.32125	6.45429		-0.13109	0.24404	0.24404	3.26996e-15					-0.32125	4.63902		-0.13109	0.98575	0.98581	1.47348e-15					-0.32125	6.68767		-0.13109
				-0.31962	3.61793		-0.12966	2.16697e-10					-0.31962	2.64602		-0.12966	0.01121	0.01121	1.17685e-16					-0.31962	6.64274		-0.12966	0.25261	0.25262	3.75939e-15					-0.31962	4.76988		-0.12966	1.01499	1.01505	1.69563e-15					-0.31962	6.8812		-0.12966
				-0.31798	3.74923		-0.12823	2.40388e-10					-0.31798	2.72355		-0.12823	0.01174	0.01174	1.36502e-16					-0.31798	6.83564		-0.12823	0.26147	0.26147	4.321e-15					-0.31798	4.90374		-0.12823	1.045	1.04506	1.95079e-15					-0.31798	7.07924		-0.12823
				-0.31635	3.88456		-0.1268	2.66618e-10					-0.31635	2.80293		-0.1268	0.01229	0.01229	1.58285e-16					-0.31635	7.03307		-0.1268	0.2706	0.27061	4.96528e-15					-0.31635	5.04064		-0.1268	1.0758	1.07586	2.24378e-15					-0.31635	7.28184		-0.1268
				-0.31471	4.024		-0.12538	2.95654e-10					-0.31471	2.8842		-0.12538	0.01287	0.01287	1.83498e-16					-0.31471	7.23509		-0.12538	0.28003	0.28004	5.70422e-15					-0.31471	5.18063		-0.12538	1.10741	1.10748	2.58013e-15					-0.31471	7.48908		-0.12538
				-0.31308	4.16765		-0.12395	3.27791e-10					-0.31308	2.96739		-0.12395	0.01347	0.01347	2.1267e-16					-0.31308	7.44177		-0.12395	0.28976	0.28977	6.55152e-15					-0.31308	5.32375		-0.12395	1.13986	1.13993	2.96617e-15					-0.31308	7.70102		-0.12395
				-0.31145	4.31561		-0.12252	3.63352e-10					-0.31145	3.05253		-0.12252	0.0141	0.0141	2.46415e-16					-0.31145	7.65318		-0.12252	0.29981	0.29981	7.5228e-15					-0.31145	5.47005		-0.12252	1.17315	1.17322	3.40912e-15					-0.31145	7.91772		-0.12252
				-0.30981	4.46797		-0.12109	4.02694e-10					-0.30981	3.13965		-0.12109	0.01476	0.01476	2.8544e-16					-0.30981	7.86939		-0.12109	0.31017	0.31017	8.63595e-15					-0.30981	5.61958		-0.12109	1.20732	1.20739	3.91725e-15					-0.30981	8.13926		-0.12109
				-0.30818	4.62482		-0.11966	4.46211e-10					-0.30818	3.22877		-0.11966	0.01544	0.01544	3.3056e-16					-0.30818	8.09047		-0.11966	0.32085	0.32086	9.91136e-15					-0.30818	5.77237		-0.11966	1.24236	1.24244	4.49998e-15					-0.30818	8.3657		-0.11966
				-0.30655	4.78627		-0.11823	4.94338e-10					-0.30655	3.31994		-0.11823	0.01616	0.01616	3.82711e-16					-0.30655	8.31648		-0.11823	0.33188	0.33188	1.13723e-14					-0.30655	5.92847		-0.11823	1.27832	1.2784	5.16813e-15					-0.30655	8.5971		-0.11823
				-0.30491	4.95241		-0.1168	5.47551e-10					-0.30491	3.41317		-0.1168	0.0169	0.0169	4.42973e-16					-0.30491	8.5475		-0.1168	0.34325	0.34325	1.30454e-14					-0.30491	6.08794		-0.1168	1.3152	1.31528	5.934e-15					-0.30491	8.83353		-0.1168
				-0.30328	5.12334		-0.11537	6.06377e-10					-0.30328	3.5085		-0.11537	0.01768	0.01768	5.1259e-16					-0.30328	8.78358		-0.11537	0.35497	0.35498	1.49609e-14					-0.30328	6.25081		-0.11537	1.35303	1.35311	6.81167e-15					-0.30328	9.07505		-0.11537
				-0.30165	5.29916		-0.11394	6.71397e-10					-0.30165	3.60597		-0.11394	0.01849	0.01849	5.92993e-16					-0.30165	9.02481		-0.11394	0.36706	0.36707	1.71535e-14					-0.30165	6.41712		-0.11394	1.39182	1.39191	7.8172e-15					-0.30165	9.32172		-0.11394
				-0.30001	5.47997		-0.11251	7.43246e-10					-0.30001	3.70559		-0.11251	0.01934	0.01934	6.85829e-16					-0.30001	9.27123		-0.11251	0.37953	0.37954	1.96625e-14					-0.30001	6.58693		-0.11251	1.43161	1.43169	8.96895e-15					-0.30001	9.57361		-0.11251
				-0.29838	5.66587		-0.11108	8.22629e-10					-0.29838	3.8074		-0.11108	0.02022	0.02022	7.9299e-16					-0.29838	9.52293		-0.11108	0.39239	0.39239	2.2533e-14					-0.29838	6.76027		-0.11108	1.4724	1.47249	1.02878e-14					-0.29838	9.83078		-0.11108
				-0.29674	5.85695		-0.10965	9.10318e-10					-0.29674	3.91143		-0.10965	0.02114	0.02114	9.16655e-16					-0.29674	9.77996		-0.10965	0.40564	0.40564	2.58161e-14					-0.29674	6.93719		-0.10965	1.51422	1.51431	1.17977e-14					-0.29674	10.0933		-0.10965
				-0.29511	6.05332		-0.10822	1.00716e-09					-0.29511	4.01771		-0.10822	0.0221	0.0221	1.05933e-15					-0.29511	10.0424		-0.10822	0.41929	0.4193	2.95703e-14					-0.29511	7.11773		-0.10822	1.5571	1.55719	1.35258e-14					-0.29511	10.3612		-0.10822
				-0.29348	6.25509		-0.10679	1.1141e-09					-0.29348	4.12626		-0.10679	0.0231	0.0231	1.22389e-15					-0.29348	10.3103		-0.10679	0.43337	0.43338	3.3862e-14					-0.29348	7.30194		-0.10679	1.60105	1.60115	1.55032e-14					-0.29348	10.6346		-0.10679
				-0.29184	6.46235		-0.10536	1.23216e-09					-0.29184	4.23713		-0.10536	0.02415	0.02415	1.41364e-15					-0.29184	10.5837		-0.10536	0.44788	0.44788	3.8767e-14					-0.29184	7.48985		-0.10536	1.6461	1.6462	1.77653e-14					-0.29184	10.9134		-0.10536
				-0.29021	6.6752		-0.10393	1.36246e-09					-0.29021	4.35033		-0.10393	0.02523	0.02523	1.63238e-15					-0.29021	10.8627		-0.10393	0.46283	0.46283	4.43716e-14					-0.29021	7.6815		-0.10393	1.69227	1.69237	2.03523e-14					-0.29021	11.1979		-0.10393
				-0.28858	6.89375		-0.1025	1.50627e-09					-0.28858	4.46589		-0.1025	0.02636	0.02636	1.88448e-15					-0.28858	11.1473		-0.1025	0.47823	0.47824	5.07739e-14					-0.28858	7.87695		-0.1025	1.73959	1.73969	2.33103e-14					-0.28858	11.488		-0.1025
				-0.28694	7.11809		-0.10108	1.66493e-09					-0.28694	4.58384		-0.10108	0.02754	0.02754	2.17494e-15					-0.28694	11.4377		-0.10108	0.4941	0.4941	5.80856e-14					-0.28694	8.07622		-0.10108	1.78807	1.78817	2.66915e-14					-0.28694	11.7837		-0.10108
				-0.28531	7.34834		-0.09965	1.83996e-09					-0.28531	4.70422		-0.09965	0.02877	0.02877	2.50951e-15					-0.28531	11.7338		-0.09965	0.51044	0.51045	6.64338e-14					-0.28531	8.27936		-0.09965	1.83774	1.83785	3.05556e-14					-0.28531	12.0853		-0.09965
				-0.28368	7.58458		-0.09822	2.03301e-09					-0.28368	4.82704		-0.09822	0.03005	0.03005	2.89479e-15					-0.28368	12.0357		-0.09822	0.52728	0.52729	7.5963e-14					-0.28368	8.4864		-0.09822	1.88863	1.88874	3.49704e-14					-0.28368	12.3925		-0.09822
				-0.28204	7.82693		-0.09679	2.24588e-09					-0.28204	4.95233		-0.09679	0.03138	0.03138	3.33835e-15					-0.28204	12.3435		-0.09679	0.54462	0.54463	8.68377e-14					-0.28204	8.69739		-0.09679	1.94076	1.94088	4.00131e-14					-0.28204	12.7057		-0.09679
				-0.28041	8.07548		-0.09536	2.48058e-09					-0.28041	5.08013		-0.09536	0.03277	0.03277	3.84887e-15					-0.28041	12.6572		-0.09536	0.56248	0.56249	9.92446e-14					-0.28041	8.91237		-0.09536	1.99416	1.99428	4.57716e-14					-0.28041	13.0247		-0.09536
				-0.27877	8.33034		-0.09393	2.73927e-09					-0.27877	5.21046		-0.09393	0.03422	0.03422	4.4363e-15					-0.27877	12.977		-0.09393	0.58087	0.58087	1.13396e-13					-0.27877	9.13136		-0.09393	2.04884	2.04897	5.23458e-14					-0.27877	13.3497		-0.09393
				-0.27714	8.5916		-0.0925	3.02438e-09					-0.27714	5.34333		-0.0925	0.03572	0.03572	5.11204e-15					-0.27714	13.3027		-0.0925	0.5998	0.59981	1.29533e-13					-0.27714	9.3544		-0.0925	2.10485	2.10497	5.98494e-14					-0.27714	13.6806		-0.0925
				-0.27551	8.85936		-0.09107	3.33852e-09					-0.27551	5.47879		-0.09107	0.03728	0.03728	5.88917e-15					-0.27551	13.6346		-0.09107	0.61929	0.6193	1.47931e-13					-0.27551	9.58154		-0.09107	2.16219	2.16232	6.84116e-14					-0.27551	14.0175		-0.09107
				-0.27387	9.13373		-0.08964	3.6846e-09					-0.27387	5.61685		-0.08964	0.03891	0.03891	6.78266e-15					-0.27387	13.9725		-0.08964	0.63935	0.63936	1.68899e-13					-0.27387	9.8128		-0.08964	2.22091	2.22105	7.81792e-14					-0.27387	14.3606		-0.08964
				-0.27224	9.41479		-0.08821	4.06578e-09					-0.27224	5.75754		-0.08821	0.04061	0.04061	7.80966e-15					-0.27224	14.3167		-0.08821	0.66	0.66001	1.92792e-13					-0.27224	10.0482		-0.08821	2.28103	2.28116	8.93192e-14					-0.27224	14.7097		-0.08821
				-0.27061	9.70266		-0.08678	4.48554e-09					-0.27061	5.90088		-0.08678	0.04237	0.04237	8.98982e-15					-0.27061	14.6671		-0.08678	0.68126	0.68127	2.20011e-13					-0.27061	10.2878		-0.08678	2.34256	2.3427	1.02021e-13					-0.27061	15.065		-0.08678
				-0.26897	9.99742		-0.08535	4.9477e-09					-0.26897	6.04689		-0.08535	0.04421	0.04421	1.03456e-14					-0.26897	15.0237		-0.08535	0.70313	0.70314	2.51011e-13					-0.26897	10.5317		-0.08535	2.40555	2.4057	1.16501e-13					-0.26897	15.4264		-0.08535
				-0.26734	10.2992		-0.08392	5.45644e-09					-0.26734	6.1956		-0.08392	0.04611	0.04611	1.19027e-14					-0.26734	15.3867		-0.08392	0.72563	0.72564	2.86307e-13					-0.26734	10.7797		-0.08392	2.47002	2.47017	1.33002e-13					-0.26734	15.7941		-0.08392
				-0.26571	10.608		-0.08249	6.01636e-09					-0.26571	6.34703		-0.08249	0.0481	0.0481	1.36907e-14					-0.26571	15.7561		-0.08249	0.74878	0.74879	3.26486e-13					-0.26571	11.0321		-0.08249	2.536	2.53615	1.51803e-13					-0.26571	16.1681		-0.08249
				-0.26407	10.924		-0.08106	6.63247e-09					-0.26407	6.5012		-0.08106	0.05016	0.05016	1.5743e-14					-0.26407	16.1318		-0.08106	0.7726	0.77261	3.72212e-13					-0.26407	11.2888		-0.08106	2.60351	2.60366	1.73218e-13					-0.26407	16.5483		-0.08106
				-0.26244	11.2473		-0.07963	7.31029e-09					-0.26244	6.65813		-0.07963	0.05231	0.05231	1.80983e-14					-0.26244	16.5139		-0.07963	0.7971	0.79711	4.24236e-13					-0.26244	11.5497		-0.07963	2.67259	2.67275	1.97605e-13					-0.26244	16.9348		-0.07963
				-0.2608	11.5779		-0.0782	8.05585e-09					-0.2608	6.81784		-0.0782	0.05454	0.05454	2.08005e-14					-0.2608	16.9025		-0.0782	0.8223	0.82231	4.83413e-13					-0.2608	11.8151		-0.0782	2.74326	2.74342	2.2537e-13					-0.2608	17.3276		-0.0782
				-0.25917	11.916		-0.07677	8.87576e-09					-0.25917	6.98035		-0.07677	0.05685	0.05685	2.38999e-14					-0.25917	17.2976		-0.07677	0.84822	0.84823	5.50709e-13					-0.25917	12.0848		-0.07677	2.81555	2.81572	2.56972e-13					-0.25917	17.7269		-0.07677
				-0.25754	12.2616		-0.07535	9.77728e-09					-0.25754	7.14568		-0.07535	0.05926	0.05926	2.7454e-14					-0.25754	17.6992		-0.07535	0.87487	0.87488	6.27217e-13					-0.25754	12.359		-0.07535	2.88951	2.88968	2.92932e-13					-0.25754	18.1325		-0.07535
				-0.2559	12.6149		-0.07392	1.07683e-08					-0.2559	7.31384		-0.07392	0.06177	0.06177	3.15283e-14					-0.2559	18.1074		-0.07392	0.90227	0.90228	7.14178e-13					-0.2559	12.6376		-0.07392	2.96514	2.96532	3.33841e-13					-0.2559	18.5445		-0.07392
				-0.25427	12.9758		-0.07249	1.18576e-08					-0.25427	7.48485		-0.07249	0.06437	0.06437	3.61978e-14					-0.25427	18.5222		-0.07249	0.93044	0.93045	8.12995e-13					-0.25427	12.9206		-0.07249	3.04249	3.04268	3.8037e-13					-0.25427	18.9628		-0.07249
				-0.25264	13.3445		-0.07106	1.30545e-08					-0.25264	7.65872		-0.07106	0.06707	0.06707	4.1548e-14					-0.25264	18.9435		-0.07106	0.9594	0.95941	9.25257e-13					-0.25264	13.2081		-0.07106	3.12159	3.12178	4.33274e-13					-0.25264	19.3877		-0.07106
				-0.251	13.7211		-0.06963	1.43695e-08					-0.251	7.83548		-0.06963	0.06988	0.06988	4.76764e-14					-0.251	19.3715		-0.06963	0.98917	0.98918	1.05276e-12					-0.251	13.5		-0.06963	3.20247	3.20266	4.93415e-13					-0.251	19.819		-0.06963
				-0.24937	14.1056		-0.0682	1.58141e-08					-0.24937	8.01513		-0.0682	0.07279	0.07279	5.46945e-14					-0.24937	19.806		-0.0682	1.01976	1.01977	1.19754e-12					-0.24937	13.7965		-0.0682	3.28516	3.28535	5.61764e-13					-0.24937	20.2567		-0.0682
				-0.24774	14.4982		-0.06677	1.74005e-08					-0.24774	8.19769		-0.06677	0.07582	0.07582	6.27293e-14					-0.24774	20.2473		-0.06677	1.0512	1.05121	1.36188e-12					-0.24774	14.0975		-0.06677	3.36969	3.36989	6.39421e-13					-0.24774	20.7008		-0.06677
				-0.2461	14.8988		-0.06534	1.91424e-08					-0.2461	8.38317		-0.06534	0.07897	0.07897	7.19255e-14					-0.2461	20.6952		-0.06534	1.08351	1.08352	1.54841e-12					-0.2461	14.403		-0.06534	3.45609	3.4563	7.27633e-13					-0.2461	21.1515		-0.06534
				-0.24447	15.3075		-0.06391	2.10547e-08					-0.24447	8.57157		-0.06391	0.08223	0.08223	8.24484e-14					-0.24447	21.1497		-0.06391	1.1167	1.11672	1.76004e-12					-0.24447	14.7131		-0.06391	3.5444	3.54462	8.27808e-13					-0.24447	21.6085		-0.06391
				-0.24283	15.7245		-0.06248	2.31537e-08					-0.24283	8.76292		-0.06248	0.08562	0.08562	9.4486e-14					-0.24283	21.6109		-0.06248	1.1508	1.15082	2.0001e-12					-0.24283	15.0276		-0.06248	3.63466	3.63488	9.4154e-13					-0.24283	22.072		-0.06248
				-0.2412	16.1498		-0.06105	2.54571e-08					-0.2412	8.95721		-0.06105	0.08914	0.08914	1.08253e-13					-0.2412	22.0788		-0.06105	1.18583	1.18585	2.27235e-12					-0.2412	15.3468		-0.06105	3.72689	3.72711	1.07063e-12					-0.2412	22.542		-0.06105
				-0.23957	16.5833		-0.05962	2.79844e-08					-0.23957	9.15446		-0.05962	0.09279	0.09279	1.23993e-13					-0.23957	22.5534		-0.05962	1.22182	1.22183	2.58102e-12					-0.23957	15.6705		-0.05962	3.82112	3.82135	1.21712e-12					-0.23957	23.0184		-0.05962
				-0.23793	17.0253		-0.05819	3.07566e-08					-0.23793	9.35467		-0.05819	0.09657	0.09657	1.41984e-13					-0.23793	23.0346		-0.05819	1.25877	1.25878	2.93088e-12					-0.23793	15.9987		-0.05819	3.91741	3.91764	1.38331e-12					-0.23793	23.5011		-0.05819
				-0.2363	17.4758		-0.05676	3.37972e-08					-0.2363	9.55784		-0.05676	0.1005	0.1005	1.62544e-13					-0.2363	23.5225		-0.05676	1.29672	1.29673	3.32736e-12					-0.2363	16.3315		-0.05676	4.01576	4.016	1.57179e-12					-0.2363	23.9903		-0.05676
				-0.23467	17.9347		-0.05533	3.71312e-08					-0.23467	9.76398		-0.05533	0.10458	0.10458	1.86032e-13					-0.23467	24.017		-0.05533	1.33568	1.3357	3.77653e-12					-0.23467	16.6689		-0.05533	4.11623	4.11648	1.78552e-12					-0.23467	24.4859		-0.05533
				-0.23303	18.4022		-0.0539	4.07865e-08					-0.23303	9.97309		-0.0539	0.1088	0.1088	2.12858e-13					-0.23303	24.5182		-0.0539	1.37569	1.37571	4.28528e-12					-0.23303	17.0108		-0.0539	4.21885	4.2191	2.0278e-12					-0.23303	24.9878		-0.0539
				-0.2314	18.8782		-0.05247	4.4793e-08					-0.2314	10.1852		-0.05247	0.11319	0.11319	2.43489e-13					-0.2314	25.026		-0.05247	1.41676	1.41677	4.86136e-12					-0.2314	17.3573		-0.05247	4.32365	4.32391	2.30239e-12					-0.2314	25.4961		-0.05247
				-0.22977	19.3629		-0.05105	4.91838e-08					-0.22977	10.4002		-0.05105	0.11773	0.11773	2.78455e-13					-0.22977	25.5404		-0.05105	1.45891	1.45893	5.51352e-12					-0.22977	17.7083		-0.05105	4.43067	4.43094	2.61351e-12					-0.22977	26.0106		-0.05105
				-0.22813	19.8562		-0.04962	5.39948e-08					-0.22813	10.6183		-0.04962	0.12245	0.12245	3.18359e-13					-0.22813	26.0614		-0.04962	1.50218	1.5022	6.25163e-12					-0.22813	18.0639		-0.04962	4.53994	4.54022	2.96593e-12					-0.22813	26.5314		-0.04962
				-0.2265	20.3582		-0.04819	5.92651e-08					-0.2265	10.8393		-0.04819	0.12733	0.12733	3.63886e-13					-0.2265	26.589		-0.04819	1.54659	1.54661	7.0868e-12					-0.2265	18.424		-0.04819	4.65151	4.65179	3.36504e-12					-0.2265	27.0584		-0.04819
				-0.22486	20.869		-0.04676	6.50375e-08					-0.22486	11.0632		-0.04676	0.1324	0.1324	4.15814e-13					-0.22486	27.123		-0.04676	1.59216	1.59218	8.03155e-12					-0.22486	18.7886		-0.04676	4.7654	4.76569	3.8169e-12					-0.22486	27.5916		-0.04676
				-0.22323	21.3884		-0.04533	7.13586e-08					-0.22323	11.2901		-0.04533	0.13765	0.13765	4.75029e-13					-0.22323	27.6635		-0.04533	1.63891	1.63893	9.10001e-12					-0.22323	19.1577		-0.04533	4.88166	4.88196	4.32837e-12					-0.22323	28.131		-0.04533
				-0.2216	21.9166		-0.0439	7.82792e-08					-0.2216	11.52		-0.0439	0.14309	0.14309	5.42534e-13					-0.2216	28.2105		-0.0439	1.68688	1.6869	1.0308e-11					-0.2216	19.5313		-0.0439	5.00032	5.00062	4.90715e-12					-0.2216	28.6764		-0.0439
				-0.21996	22.4536		-0.04247	8.58547e-08					-0.21996	11.7528		-0.04247	0.14872	0.14872	6.1947e-13					-0.21996	28.7639		-0.04247	1.73608	1.7361	1.16736e-11					-0.21996	19.9093		-0.04247	5.12142	5.12173	5.56194e-12					-0.21996	29.2279		-0.04247
				-0.21833	22.9993		-0.04104	9.41454e-08					-0.21833	11.9886		-0.04104	0.15456	0.15456	7.0713e-13					-0.21833	29.3237		-0.04104	1.78655	1.78658	1.32167e-11					-0.21833	20.2918		-0.04104	5.245	5.24532	6.30253e-12					-0.21833	29.7853		-0.04104
				-0.2167	23.5538		-0.03961	1.03217e-07					-0.2167	12.2272		-0.03961	0.16061	0.16061	8.06984e-13					-0.2167	29.8897		-0.03961	1.83832	1.83834	1.49602e-11					-0.2167	20.6787		-0.03961	5.3711	5.37142	7.13996e-12					-0.2167	30.3486		-0.03961
				-0.21506	24.1171		-0.03818	1.13142e-07					-0.21506	12.4688		-0.03818	0.16687	0.16687	9.20697e-13					-0.21506	30.462		-0.03818	1.89141	1.89143	1.69294e-11					-0.21506	21.07		-0.03818	5.49974	5.50008	8.08665e-12					-0.21506	30.9178		-0.03818
				-0.21343	24.6892		-0.03675	1.23997e-07					-0.21343	12.7133		-0.03675	0.17335	0.17335	1.05016e-12					-0.21343	31.0405		-0.03675	1.94584	1.94586	1.91532e-11					-0.21343	21.4657		-0.03675	5.63099	5.63132	9.15659e-12					-0.21343	31.4928		-0.03675
				-0.2118	25.2699		-0.03532	1.35868e-07					-0.2118	12.9606		-0.03532	0.18007	0.18007	1.19751e-12					-0.2118	31.6252		-0.03532	2.00165	2.00168	2.16636e-11					-0.2118	21.8657		-0.03532	5.76486	5.7652	1.03655e-11					-0.2118	32.0735		-0.03532
				-0.21016	25.8594		-0.03389	1.48847e-07					-0.21016	13.2108		-0.03389	0.18702	0.18702	1.36518e-12					-0.21016	32.2159		-0.03389	2.05887	2.05889	2.44971e-11					-0.21016	22.27		-0.03389	5.9014	5.90175	1.17311e-11					-0.21016	32.6598		-0.03389
				-0.20853	26.4577		-0.03246	1.63035e-07					-0.20853	13.4639		-0.03246	0.19421	0.19421	1.55592e-12					-0.20853	32.8126		-0.03246	2.11752	2.11754	2.76943e-11					-0.20853	22.6785		-0.03246	6.04065	6.04102	1.32733e-11					-0.20853	33.2516		-0.03246
				-0.20689	27.0646		-0.03103	1.78542e-07					-0.20689	13.7197		-0.03103	0.20166	0.20166	1.77284e-12					-0.20689	33.4153		-0.03103	2.17763	2.17766	3.13011e-11					-0.20689	23.0913		-0.03103	6.18265	6.18303	1.50146e-11					-0.20689	33.849		-0.03103
				-0.20526	27.6801		-0.0296	1.95487e-07					-0.20526	13.9784		-0.0296	0.20937	0.20937	2.01948e-12					-0.20526	34.0238		-0.0296	2.23924	2.23927	3.53689e-11					-0.20526	23.5082		-0.0296	6.32744	6.32783	1.698e-11					-0.20526	34.4517		-0.0296
				-0.20363	28.3043		-0.02817	2.13999e-07					-0.20363	14.2398		-0.02817	0.21734	0.21734	2.29983e-12					-0.20363	34.638		-0.02817	2.30237	2.3024	3.99554e-11					-0.20363	23.9293		-0.02817	6.47506	6.47545	1.91979e-11					-0.20363	35.0597		-0.02817
				-0.20199	28.937		-0.02674	2.34219e-07					-0.20199	14.504		-0.02674	0.22559	0.22559	2.61841e-12					-0.20199	35.258		-0.02674	2.36706	2.36709	4.51255e-11					-0.20199	24.3545		-0.02674	6.62555	6.62595	2.17002e-11					-0.20199	35.6728		-0.02674
				-0.20036	29.5782		-0.02532	2.56302e-07					-0.20036	14.7709		-0.02532	0.23412	0.23412	2.98035e-12					-0.20036	35.8835		-0.02532	2.43334	2.43337	5.09521e-11					-0.20036	24.7837		-0.02532	6.77895	6.77936	2.45224e-11					-0.20036	36.2911		-0.02532
				-0.19873	30.2278		-0.02389	2.80413e-07					-0.19873	15.0404		-0.02389	0.24295	0.24295	3.39142e-12					-0.19873	36.5146		-0.02389	2.50123	2.50126	5.75167e-11					-0.19873	25.2169		-0.02389	6.9353	6.93571	2.77049e-11					-0.19873	36.9143		-0.02389
				-0.19709	30.8858		-0.02246	3.06735e-07					-0.19709	15.3127		-0.02246	0.25207	0.25207	3.85818e-12					-0.19709	37.151		-0.02246	2.57077	2.57081	6.49111e-11					-0.19709	25.6541		-0.02246	7.09463	7.09506	3.12925e-11					-0.19709	37.5424		-0.02246
				-0.19546	31.5522		-0.02103	3.35464e-07					-0.19546	15.5875		-0.02103	0.26151	0.26151	4.38803e-12					-0.19546	37.7928		-0.02103	2.642	2.64204	7.3238e-11					-0.19546	26.0951		-0.02103	7.257	7.25744	3.5336e-11					-0.19546	38.1752		-0.02103
				-0.19383	32.2267		-0.0196	3.66814e-07					-0.19383	15.865		-0.0196	0.27127	0.27127	4.98934e-12					-0.19383	38.4397		-0.0196	2.71494	2.71498	8.26127e-11					-0.19383	26.5399		-0.0196	7.42244	7.42289	3.9892e-11					-0.19383	38.8127		-0.0196
				-0.19219	32.9094		-0.01817	4.01017e-07					-0.19219	16.145		-0.01817	0.28135	0.28135	5.67156e-12					-0.19219	39.0918		-0.01817	2.78964	2.78967	9.31643e-11					-0.19219	26.9885		-0.01817	7.59099	7.59145	4.50243e-11					-0.19219	39.4547		-0.01817
				-0.19056	33.6001		-0.01674	4.38327e-07					-0.19056	16.4275		-0.01674	0.29177	0.29177	6.44538e-12					-0.19056	39.7487		-0.01674	2.86611	2.86615	1.05038e-10					-0.19056	27.4408		-0.01674	7.7627	7.76317	5.08041e-11					-0.19056	40.1011		-0.01674
				-0.18892	34.2989		-0.01531	4.79017e-07					-0.18892	16.7124		-0.01531	0.30254	0.30254	7.32287e-12					-0.18892	40.4106		-0.01531	2.9444	2.94444	1.18395e-10					-0.18892	27.8967		-0.01531	7.9376	7.93808	5.73118e-11					-0.18892	40.7518		-0.01531
				-0.18729	35.0054		-0.01388	5.23385e-07					-0.18729	16.9998		-0.01388	0.31367	0.31367	8.31763e-12					-0.18729	41.0771		-0.01388	3.02455	3.02459	1.33418e-10					-0.18729	28.3562		-0.01388	8.11574	8.11623	6.46368e-11					-0.18729	41.4065		-0.01388
				-0.18566	35.7197		-0.01245	5.71754e-07					-0.18566	17.2896		-0.01245	0.32517	0.32517	9.44506e-12					-0.18566	41.7483		-0.01245	3.10658	3.10662	1.5031e-10					-0.18566	28.8191		-0.01245	8.29715	8.29765	7.288e-11					-0.18566	42.0653		-0.01245
				-0.18402	36.4416		-0.01102	6.24474e-07					-0.18402	17.5818		-0.01102	0.33705	0.33705	1.07225e-11					-0.18402	42.4239		-0.01102	3.19053	3.19057	1.69299e-10					-0.18402	29.2855		-0.01102	8.48189	8.4824	8.21541e-11					-0.18402	42.7278		-0.01102
				-0.18239	37.1711		-0.00959	6.81927e-07					-0.18239	17.8762		-0.00959	0.34932	0.34932	1.21695e-11					-0.18239	43.1038		-0.00959	3.27644	3.27648	1.9064e-10					-0.18239	29.7552		-0.00959	8.66998	8.6705	9.25852e-11					-0.18239	43.3941		-0.00959
				-0.18076	37.9078		-0.00816	7.44524e-07					-0.18076	18.1729		-0.00816	0.36199	0.36199	1.38082e-11					-0.18076	43.7879		-0.00816	3.36435	3.36439	2.14617e-10					-0.18076	30.2281		-0.00816	8.86148	8.86201	1.04315e-10					-0.18076	44.0639		-0.00816
				-0.17912	38.6519		-0.00673	8.12713e-07					-0.17912	18.4717		-0.00673	0.37507	0.37507	1.56634e-11					-0.17912	44.4761		-0.00673	3.45428	3.45433	2.41551e-10					-0.17912	30.7042		-0.00673	9.05642	9.05696	1.17501e-10					-0.17912	44.7371		-0.00673
				-0.17749	39.403		-0.0053	8.86979e-07					-0.17749	18.7727		-0.0053	0.38857	0.38857	1.77633e-11					-0.17749	45.1681		-0.0053	3.54629	3.54633	2.71798e-10					-0.17749	31.1834		-0.0053	9.25485	9.2554	1.32322e-10					-0.17749	45.4135		-0.0053
				-0.17586	40.161		-0.00387	9.67848e-07					-0.17586	19.0758		-0.00387	0.40251	0.40251	2.01394e-11					-0.17586	45.8639		-0.00387	3.64039	3.64044	3.05756e-10					-0.17586	31.6655		-0.00387	9.4568	9.45737	1.48974e-10					-0.17586	46.093		-0.00387
				-0.17422	40.9259		-0.00244	1.05589e-06					-0.17422	19.3809		-0.00244	0.4169	0.4169	2.28273e-11					-0.17422	46.5632		-0.00244	3.73665	3.73669	3.43873e-10					-0.17422	32.1506		-0.00244	9.66232	9.6629	1.67681e-10					-0.17422	46.7754		-0.00244
				-0.17259	41.6973		-0.00102	1.15172e-06					-0.17259	19.688		-0.00102	0.43175	0.43175	2.58672e-11					-0.17259	47.266		-0.00102	3.83508	3.83513	3.86645e-10					-0.17259	32.6384		-0.00102	9.87145	9.87204	1.88689e-10					-0.17259	47.4605		-0.00102
				-0.17095	42.4752		0.000414414	1.25601e-06					-0.17095	19.997		0.000414414	0.44708	0.44708	2.93043e-11					-0.17095	47.972		0.000414414	3.93573	3.93578	4.3463e-10					-0.17095	33.129		0.000414414	10.0842	10.0848	2.12277e-10					-0.17095	48.1482		0.000414414
				-0.16932	43.2593		0.00184	1.36949e-06					-0.16932	20.3079		0.00184	0.46289	0.46289	3.31893e-11					-0.16932	48.6811		0.00184	4.03864	4.03869	4.8845e-10					-0.16932	33.6222		0.00184	10.3007	10.3013	2.38755e-10					-0.16932	48.8382		0.00184
				-0.16769	44.0495		0.00327	1.49293e-06					-0.16769	20.6205		0.00327	0.47919	0.47919	3.75796e-11					-0.16769	49.3931		0.00327	4.14385	4.1439	5.48799e-10					-0.16769	34.1179		0.00327	10.5209	10.5215	2.68468e-10					-0.16769	49.5304		0.00327
				-0.16605	44.8456		0.0047	1.6272e-06					-0.16605	20.9348		0.0047	0.49601	0.49601	4.25395e-11					-0.16605	50.1078		0.0047	4.25139	4.25145	6.16452e-10					-0.16605	34.6159		0.0047	10.7449	10.7455	3.01804e-10					-0.16605	50.2247		0.0047
				-0.16442	45.6474		0.00613	1.7732e-06					-0.16442	21.2508		0.00613	0.51336	0.51336	4.81414e-11					-0.16442	50.8251		0.00613	4.36132	4.36137	6.92273e-10					-0.16442	35.1163		0.00613	10.9727	10.9733	3.39194e-10					-0.16442	50.9207		0.00613
				-0.16279	46.4546		0.00756	1.93193e-06					-0.16279	21.5684		0.00756	0.53125	0.53125	5.44668e-11					-0.16279	51.5448		0.00756	4.47366	4.47371	7.77228e-10					-0.16279	35.6189		0.00756	11.2043	11.205	3.81123e-10					-0.16279	51.6184		0.00756
				-0.16115	47.2671		0.00899	2.10448e-06					-0.16115	21.8875		0.00899	0.54969	0.54969	6.16071e-11					-0.16115	52.2666		0.00899	4.58845	4.58851	8.72392e-10					-0.16115	36.1235		0.00899	11.4399	11.4406	4.28127e-10					-0.16115	52.3175		0.00899
				-0.15952	48.0847		0.01042	2.292e-06					-0.15952	22.208		0.01042	0.5687	0.5687	6.96652e-11					-0.15952	52.9904		0.01042	4.70575	4.70581	9.78967e-10					-0.15952	36.6301		0.01042	11.6794	11.6801	4.80809e-10					-0.15952	53.0178		0.01042
				-0.15789	48.907		0.01185	2.49576e-06					-0.15789	22.5299		0.01185	0.58829	0.58829	7.87567e-11					-0.15789	53.716		0.01185	4.82559	4.82565	1.09829e-09					-0.15789	37.1385		0.01185	11.9229	11.9236	5.3984e-10					-0.15789	53.7191		0.01185
				-0.15625	49.734		0.01328	2.71712e-06					-0.15625	22.853		0.01328	0.60849	0.60849	8.90113e-11					-0.15625	54.4432		0.01328	4.94801	4.94808	1.23185e-09					-0.15625	37.6487		0.01328	12.1703	12.1711	6.05967e-10					-0.15625	54.4213		0.01328
				-0.15462	50.5652		0.01471	2.95754e-06					-0.15462	23.1774		0.01471	0.62929	0.6293	1.00575e-10					-0.15462	55.1718		0.01471	5.07306	5.07312	1.38132e-09					-0.15462	38.1604		0.01471	12.4219	12.4227	6.80025e-10					-0.15462	55.1241		0.01471
				-0.15298	51.4006		0.01614	3.21864e-06					-0.15298	23.5029		0.01614	0.65073	0.65073	1.13611e-10					-0.15298	55.9015		0.01614	5.20077	5.20084	1.54853e-09					-0.15298	38.6736		0.01614	12.6776	12.6783	7.62945e-10					-0.15298	55.8272		0.01614
				-0.15135	52.2398		0.01757	3.50211e-06					-0.15135	23.8295		0.01757	0.67282	0.67282	1.28303e-10					-0.15135	56.6322		0.01757	5.33119	5.33126	1.73556e-09					-0.15135	39.1882		0.01757	12.9373	12.9381	8.55762e-10					-0.15135	56.5306		0.01757
				-0.14972	53.0826		0.019	3.80983e-06					-0.14972	24.157		0.019	0.69556	0.69556	1.44857e-10					-0.14972	57.3637		0.019	5.46437	5.46444	1.9447e-09					-0.14972	39.7039		0.019	13.2013	13.2021	9.59633e-10					-0.14972	57.2339		0.019
				-0.14808	53.9287		0.02043	4.14381e-06					-0.14808	24.4854		0.02043	0.71899	0.71899	1.63504e-10					-0.14808	58.0957		0.02043	5.60033	5.60041	2.1785e-09					-0.14808	40.2208		0.02043	13.4695	13.4703	1.07584e-09					-0.14808	57.937		0.02043
				-0.14645	54.7778		0.02186	4.5062e-06					-0.14645	24.8146		0.02186	0.74311	0.74311	1.84503e-10					-0.14645	58.828		0.02186	5.73914	5.73922	2.4398e-09					-0.14645	40.7386		0.02186	13.7419	13.7427	1.20583e-09					-0.14645	58.6396		0.02186
				-0.14482	55.6296		0.02329	4.89936e-06					-0.14482	25.1445		0.02329	0.76794	0.76795	2.08145e-10					-0.14482	59.5605		0.02329	5.88083	5.88091	2.73178e-09					-0.14482	41.2572		0.02329	14.0186	14.0195	1.35118e-09					-0.14482	59.3415		0.02329
				-0.14318	56.484		0.02471	5.32582e-06					-0.14318	25.475		0.02471	0.79351	0.79351	2.34754e-10					-0.14318	60.2928		0.02471	6.02545	6.02553	3.05793e-09					-0.14318	41.7766		0.02471	14.2997	14.3006	1.51367e-09					-0.14318	60.0424		0.02471
				-0.14155	57.3405		0.02614	5.78829e-06					-0.14155	25.806		0.02614	0.81982	0.81982	2.64696e-10					-0.14155	61.0247		0.02614	6.17304	6.17312	3.42219e-09					-0.14155	42.2964		0.02614	14.5851	14.586	1.69529e-09					-0.14155	60.7422		0.02614
				-0.13992	58.199		0.02757	6.28973e-06					-0.13992	26.1375		0.02757	0.8469	0.8469	2.98379e-10					-0.13992	61.7561		0.02757	6.32364	6.32372	3.82888e-09					-0.13992	42.8167		0.02757	14.875	14.8759	1.89823e-09					-0.13992	61.4406		0.02757
				-0.13828	59.059		0.029	6.83331e-06					-0.13828	26.4693		0.029	0.87477	0.87477	3.3626e-10					-0.13828	62.4866		0.029	6.4773	6.47738	4.28285e-09					-0.13828	43.3372		0.029	15.1692	15.1702	2.12493e-09					-0.13828	62.1374		0.029
				-0.13665	59.9203		0.03043	7.42247e-06					-0.13665	26.8014		0.03043	0.90344	0.90344	3.78851e-10					-0.13665	63.2161		0.03043	6.63407	6.63415	4.78946e-09					-0.13665	43.8578		0.03043	15.468	15.4689	2.37811e-09					-0.13665	62.8323		0.03043
				-0.13502	60.7825		0.03186	8.06089e-06					-0.13502	27.1337		0.03186	0.93293	0.93293	4.26724e-10					-0.13502	63.9444		0.03186	6.79399	6.79407	5.35468e-09					-0.13502	44.3784		0.03186	15.7713	15.7722	2.6608e-09					-0.13502	63.5251		0.03186
				-0.13338	61.6454		0.03329	8.75256e-06					-0.13338	27.466		0.03329	0.96327	0.96327	4.80522e-10					-0.13338	64.671		0.03329	6.9571	6.95719	5.98511e-09					-0.13338	44.8988		0.03329	16.0791	16.0801	2.97635e-09					-0.13338	64.2155		0.03329
				-0.13175	62.5087		0.03472	9.50178e-06					-0.13175	27.7982		0.03472	0.99446	0.99446	5.4096e-10					-0.13175	65.3959		0.03472	7.12345	7.12354	6.68812e-09					-0.13175	45.4188		0.03472	16.3915	16.3925	3.32849e-09					-0.13175	64.9034		0.03472
				-0.13011	63.3719		0.03615	1.03132e-05					-0.13011	28.1303		0.03615	1.02654	1.02654	6.0884e-10					-0.13011	66.1188		0.03615	7.29308	7.29318	7.47185e-09					-0.13011	45.9384		0.03615	16.7085	16.7095	3.72137e-09					-0.13011	65.5885		0.03615
				-0.12848	64.2348		0.03758	1.11917e-05					-0.12848	28.4622		0.03758	1.05952	1.05952	6.85059e-10					-0.12848	66.8395		0.03758	7.46605	7.46615	8.34537e-09					-0.12848	46.4573		0.03758	17.0302	17.0312	4.15959e-09					-0.12848	66.2704		0.03758
				-0.12685	65.097		0.03901	1.21428e-05					-0.12685	28.7937		0.03901	1.09343	1.09343	7.70617e-10					-0.12685	67.5576		0.03901	7.6424	7.6425	9.3187e-09					-0.12685	46.9754		0.03901	17.3566	17.3576	4.64826e-09					-0.12685	66.9491		0.03901
				-0.12521	65.9583		0.04044	1.31723e-05					-0.12521	29.1248		0.04044	1.12827	1.12827	8.66633e-10					-0.12521	68.273		0.04044	7.82217	7.82227	1.0403e-08					-0.12521	47.4926		0.04044	17.6877	17.6887	5.19304e-09					-0.12521	67.6242		0.04044
				-0.12358	66.8181		0.04187	1.42863e-05					-0.12358	29.4554		0.04187	1.16409	1.16409	9.74358e-10					-0.12358	68.9854		0.04187	8.0054	8.00551	1.16105e-08					-0.12358	48.0087		0.04187	18.0235	18.0246	5.80023e-09					-0.12358	68.2955		0.04187
				-0.12195	67.6763		0.0433	1.54915e-05					-0.12195	29.7852		0.0433	1.20088	1.20089	1.09519e-09					-0.12195	69.6945		0.0433	8.19216	8.19226	1.29551e-08					-0.12195	48.5235		0.0433	18.3641	18.3652	6.47681e-09					-0.12195	68.9628		0.0433
				-0.12031	68.5324		0.04473	1.67953e-05					-0.12031	30.1144		0.04473	1.23869	1.23869	1.23068e-09					-0.12031	70.4001		0.04473	8.38247	8.38258	1.44518e-08					-0.12031	49.0368		0.04473	18.7096	18.7107	7.2305e-09					-0.12031	69.6257		0.04473
				-0.11868	69.3862		0.04616	1.82053e-05					-0.11868	30.4426		0.04616	1.27753	1.27753	1.38257e-09					-0.11868	71.102		0.04616	8.57639	8.5765	1.61174e-08					-0.11868	49.5486		0.04616	19.0599	19.061	8.0699e-09					-0.11868	70.2841		0.04616
				-0.11705	70.2371		0.04759	1.973e-05					-0.11705	30.7699		0.04759	1.31742	1.31742	1.5528e-09					-0.11705	71.7999		0.04759	8.77397	8.77408	1.79705e-08					-0.11705	50.0586		0.04759	19.415	19.4162	9.0045e-09					-0.11705	70.9377		0.04759
				-0.11541	71.0849		0.04902	2.13783e-05					-0.11541	31.0961		0.04902	1.35839	1.35839	1.74353e-09					-0.11541	72.4934		0.04902	8.97524	8.97536	2.00317e-08					-0.11541	50.5667		0.04902	19.7751	19.7763	1.00448e-08					-0.11541	71.5862		0.04902
				-0.11378	71.9293		0.05044	2.31599e-05					-0.11378	31.4212		0.05044	1.40045	1.40045	1.95718e-09					-0.11378	73.1825		0.05044	9.18027	9.18038	2.23239e-08					-0.11378	51.0727		0.05044	20.14	20.1413	1.12026e-08					-0.11378	72.2295		0.05044
				-0.11214	72.7698		0.05187	2.50853e-05					-0.11214	31.7449		0.05187	1.44364	1.44364	2.19643e-09					-0.11214	73.8668		0.05187	9.38908	9.3892	2.48721e-08					-0.11214	51.5765		0.05187	20.51	20.5112	1.24907e-08					-0.11214	72.8672		0.05187
				-0.11051	73.6061		0.0533	2.71655e-05					-0.11051	32.0672		0.0533	1.48797	1.48797	2.46428e-09					-0.11051	74.5461		0.0533	9.60173	9.60186	2.77044e-08					-0.11051	52.0778		0.0533	20.8849	20.8862	1.39234e-08					-0.11051	73.4991		0.0533
				-0.10888	74.4378		0.05473	2.94127e-05					-0.10888	32.388		0.05473	1.53347	1.53347	2.76408e-09					-0.10888	75.22		0.05473	9.81827	9.8184	3.08517e-08					-0.10888	52.5766		0.05473	21.2648	21.2661	1.55166e-08					-0.10888	74.1249		0.05473
				-0.10724	75.2645		0.05616	3.18397e-05					-0.10724	32.7072		0.05616	1.58017	1.58017	3.09954e-09					-0.10724	75.8885		0.05616	10.0387	10.0389	3.43479e-08					-0.10724	53.0726		0.05616	21.6498	21.6511	1.72878e-08					-0.10724	74.7445		0.05616
				-0.10561	76.0859		0.05759	3.44605e-05					-0.10561	33.0247		0.05759	1.62808	1.62808	3.47479e-09					-0.10561	76.5511		0.05759	10.2632	10.2633	3.82309e-08					-0.10561	53.5657		0.05759	22.0398	22.0411	1.92564e-08					-0.10561	75.3575		0.05759
				-0.10398	76.9016		0.05902	3.72899e-05					-0.10398	33.3402		0.05902	1.67724	1.67724	3.89446e-09					-0.10398	77.2077		0.05902	10.4917	10.4918	4.25424e-08					-0.10398	54.0557		0.05902	22.4349	22.4363	2.14438e-08					-0.10398	75.9638		0.05902
				-0.10234	77.7112		0.06045	4.03439e-05					-0.10234	33.6539		0.06045	1.72767	1.72767	4.36367e-09					-0.10234	77.8579		0.06045	10.7242	10.7243	4.73284e-08					-0.10234	54.5425		0.06045	22.8351	22.8365	2.38738e-08					-0.10234	76.563		0.06045
				-0.10071	78.5144		0.06188	4.36398e-05					-0.10071	33.9654		0.06188	1.77938	1.77939	4.88814e-09					-0.10071	78.5016		0.06188	10.9608	10.961	5.26398e-08					-0.10071	55.0258		0.06188	23.2404	23.2418	2.65726e-08					-0.10071	77.155		0.06188
				-0.09908	79.3107		0.06331	4.71961e-05					-0.09908	34.2748		0.06331	1.83242	1.83242	5.4742e-09					-0.09908	79.1385		0.06331	11.2017	11.2018	5.85328e-08					-0.09908	55.5056		0.06331	23.6509	23.6523	2.9569e-08					-0.09908	77.7395		0.06331
				-0.09744	80.0999		0.06474	5.10324e-05					-0.09744	34.5819		0.06474	1.88681	1.88681	6.12893e-09					-0.09744	79.7683		0.06474	11.4467	11.4468	6.50695e-08					-0.09744	55.9816		0.06474	24.0665	24.068	3.28951e-08					-0.09744	78.3162		0.06474
				-0.09581	80.8814		0.06617	5.51701e-05					-0.09581	34.8866		0.06617	1.94256	1.94256	6.86016e-09					-0.09581	80.3909		0.06617	11.6959	11.6961	7.23182e-08					-0.09581	56.4537		0.06617	24.4873	24.4888	3.65863e-08					-0.09581	78.8849		0.06617
				-0.09417	81.6551		0.0676	5.9632e-05					-0.09417	35.1887		0.0676	1.99971	1.99971	7.67663e-09					-0.09417	81.0058		0.0676	11.9495	11.9496	8.03546e-08					-0.09417	56.9217		0.0676	24.9133	24.9148	4.06816e-08					-0.09417	79.4454		0.0676
				-0.09254	82.4203		0.06903	6.44425e-05					-0.09254	35.4883		0.06903	2.05829	2.05829	8.58802e-09					-0.09254	81.6129		0.06903	12.2074	12.2075	8.9262e-08					-0.09254	57.3854		0.06903	25.3445	25.346	4.5224e-08					-0.09254	79.9975		0.06903
				-0.09091	83.1769		0.07046	6.96278e-05					-0.09091	35.7851		0.07046	2.11831	2.11831	9.6051e-09					-0.09091	82.212		0.07046	12.4697	12.4698	9.91323e-08					-0.09091	57.8448		0.07046	25.7809	25.7825	5.02612e-08					-0.09091	80.5409		0.07046
				-0.08927	83.9245		0.07189	7.52162e-05					-0.08927	36.079		0.07189	2.17982	2.17982	1.07398e-08					-0.08927	82.8028		0.07189	12.7364	12.7365	1.10067e-07					-0.08927	58.2995		0.07189	26.2226	26.2242	5.58454e-08					-0.08927	81.0754		0.07189
				-0.08764	84.6626		0.07332	8.12376e-05					-0.08764	36.37		0.07332	2.24282	2.24283	1.20054e-08					-0.08764	83.3851		0.07332	13.0076	13.0077	1.22177e-07					-0.08764	58.7495		0.07332	26.6695	26.6711	6.20347e-08					-0.08764	81.6007		0.07332
				-0.08601	85.3909		0.07474	8.77245e-05					-0.08601	36.6579		0.07474	2.30737	2.30737	1.34167e-08					-0.08601	83.9585		0.07474	13.2833	13.2834	1.35587e-07					-0.08601	59.1945		0.07474	27.1217	27.1233	6.88928e-08					-0.08601	82.1167		0.07474
				-0.08437	86.109		0.07617	9.47114e-05					-0.08437	36.9426		0.07617	2.37347	2.37347	1.49899e-08					-0.08437	84.523		0.07617	13.5635	13.5637	1.5043e-07					-0.08437	59.6345		0.07617	27.5792	27.5808	7.649e-08					-0.08437	82.6231		0.07617
				-0.08274	86.8167		0.0776	0.000102235					-0.08274	37.224		0.0776	2.44116	2.44116	1.67433e-08					-0.08274	85.0782		0.0776	13.8483	13.8485	1.66858e-07					-0.08274	60.0693		0.0776	28.0419	28.0436	8.49039e-08					-0.08274	83.1197		0.0776
				-0.08111	87.5134		0.07903	0.000110336					-0.08111	37.502		0.07903	2.51046	2.51047	1.86968e-08					-0.08111	85.6239		0.07903	14.1378	14.138	1.85034e-07					-0.08111	60.4986		0.07903	28.5099	28.5117	9.42199e-08					-0.08111	83.6063		0.07903
				-0.07947	88.1989		0.08046	0.000119056					-0.07947	37.7766		0.08046	2.58142	2.58142	2.08727e-08					-0.07947	86.1599		0.08046	14.432	14.4322	2.0514e-07					-0.07947	60.9224		0.08046	28.9833	28.985	1.04532e-07					-0.07947	84.0826		0.08046
				-0.07784	88.8729		0.08189	0.000128441					-0.07784	38.0474		0.08189	2.65404	2.65404	2.32958e-08					-0.07784	86.686		0.08189	14.7309	14.7311	2.27373e-07					-0.07784	61.3404		0.08189	29.4619	29.4637	1.15944e-07					-0.07784	84.5486		0.08189
				-0.0762	89.5349		0.08332	0.000138539					-0.0762	38.3146		0.08332	2.72837	2.72837	2.59934e-08					-0.0762	87.2019		0.08332	15.0345	15.0347	2.51954e-07					-0.0762	61.7525		0.08332	29.9458	29.9476	1.2857e-07					-0.0762	85.0039		0.08332
				-0.07457	90.1846		0.08475	0.000149403					-0.07457	38.578		0.08475	2.80443	2.80443	2.89958e-08					-0.07457	87.7074		0.08475	15.343	15.3432	2.79124e-07					-0.07457	62.1586		0.08475	30.4351	30.4369	1.42535e-07					-0.07457	85.4484		0.08475
				-0.07294	90.8218		0.08618	0.000161089					-0.07294	38.8374		0.08618	2.88224	2.88224	3.23365e-08					-0.07294	88.2023		0.08618	15.6563	15.6565	3.09147e-07					-0.07294	62.5585		0.08618	30.9296	30.9315	1.57978e-07					-0.07294	85.8818		0.08618
				-0.0713	91.446		0.08761	0.000173655					-0.0713	39.0928		0.08761	2.96185	2.96185	3.60526e-08					-0.0713	88.6865		0.08761	15.9745	15.9747	3.42315e-07					-0.0713	62.9521		0.08761	31.4295	31.4314	1.75051e-07					-0.0713	86.3041		0.08761
				-0.06967	92.0569		0.08904	0.000187166					-0.06967	39.344		0.08904	3.04327	3.04327	4.01853e-08					-0.06967	89.1596		0.08904	16.2976	16.2978	3.78947e-07					-0.06967	63.3391		0.08904	31.9346	31.9366	1.9392e-07					-0.06967	86.7149		0.08904
				-0.06804	92.6542		0.09047	0.00020169					-0.06804	39.591		0.09047	3.12654	3.12655	4.47799e-08					-0.06804	89.6215		0.09047	16.6257	16.6259	4.19396e-07					-0.06804	63.7195		0.09047	32.4451	32.447	2.1477e-07					-0.06804	87.1142		0.09047
				-0.0664	93.2376		0.0919	0.0002173					-0.0664	39.8337		0.0919	3.21169	3.21169	4.98869e-08					-0.0664	90.072		0.0919	16.9587	16.9589	4.64048e-07					-0.0664	64.0931		0.0919	32.9609	32.9629	2.37803e-07					-0.0664	87.5017		0.0919
				-0.06477	93.8068		0.09333	0.000234074					-0.06477	40.0719		0.09333	3.29875	3.29875	5.55617e-08					-0.06477	90.5108		0.09333	17.2968	17.297	5.13327e-07					-0.06477	64.4598		0.09333	33.4819	33.4839	2.6324e-07					-0.06477	87.8772		0.09333
				-0.06314	94.3615		0.09476	0.000252094					-0.06314	40.3056		0.09476	3.38774	3.38774	6.18658e-08					-0.06314	90.9379		0.09476	17.64	17.6402	5.67699e-07					-0.06314	64.8193		0.09476	34.0083	34.0103	2.91325e-07					-0.06314	88.2407		0.09476
				-0.0615	94.9014		0.09619	0.000271451					-0.0615	40.5347		0.09619	3.47869	3.47869	6.88672e-08					-0.0615	91.353		0.09619	17.9882	17.9885	6.27675e-07					-0.0615	65.1716		0.09619	34.5399	34.542	3.22327e-07					-0.0615	88.5919		0.09619
				-0.05987	95.4261		0.09762	0.000292238					-0.05987	40.759		0.09762	3.57164	3.57165	7.66409e-08					-0.05987	91.7558		0.09762	18.3416	18.3419	6.93816e-07					-0.05987	65.5166		0.09762	35.0768	35.0789	3.5654e-07					-0.05987	88.9306		0.09762
				-0.05823	95.9355		0.09905	0.000314558					-0.05823	40.9785		0.09905	3.66662	3.66662	8.52697e-08					-0.05823	92.1464		0.09905	18.7002	18.7004	7.66736e-07					-0.05823	65.854		0.09905	35.6189	35.621	3.94285e-07					-0.05823	89.2568		0.09905
				-0.0566	96.4291		0.10047	0.000338517					-0.0566	41.1931		0.10047	3.76365	3.76365	9.48452e-08					-0.0566	92.5244		0.10047	19.0639	19.0642	8.47112e-07					-0.0566	66.1838		0.10047	36.1663	36.1685	4.35918e-07					-0.0566	89.5703		0.10047
				-0.05497	96.9068		0.1019	0.000364233					-0.05497	41.4027		0.1019	3.86276	3.86277	1.05468e-07					-0.05497	92.8897		0.1019	19.4329	19.4332	9.35681e-07					-0.05497	66.5058		0.1019	36.7189	36.7211	4.81828e-07					-0.05497	89.8709		0.1019
				-0.05333	97.3684		0.10333	0.000391828					-0.05333	41.6073		0.10333	3.96399	3.964	1.17251e-07					-0.05333	93.2422		0.10333	19.8072	19.8074	1.03326e-06					-0.05333	66.82		0.10333	37.2767	37.2789	5.3244e-07					-0.05333	90.1585		0.10333
				-0.0517	97.8134		0.10476	0.000421434					-0.0517	41.8066		0.10476	4.06737	4.06737	1.30315e-07					-0.0517	93.5816		0.10476	20.1867	20.187	1.14072e-06					-0.0517	67.126		0.10476	37.8397	37.842	5.88222e-07					-0.0517	90.4329		0.10476
				-0.05007	98.2418		0.10619	0.000453191					-0.05007	42.0007		0.10619	4.17292	4.17292	1.44797e-07					-0.05007	93.9079		0.10619	20.5716	20.5719	1.25906e-06					-0.05007	67.424		0.10619	38.4079	38.4102	6.49686e-07					-0.05007	90.6941		0.10619
				-0.04843	98.6532		0.10762	0.000487249					-0.04843	42.1895		0.10762	4.28067	4.28067	1.60847e-07					-0.04843	94.2209		0.10762	20.9618	20.9621	1.38932e-06					-0.04843	67.7136		0.10762	38.9812	38.9835	7.17395e-07					-0.04843	90.9419		0.10762
				-0.0468	99.0474		0.10905	0.000523766					-0.0468	42.3728		0.10905	4.39065	4.39065	1.78628e-07					-0.0468	94.5204		0.10905	21.3574	21.3577	1.53269e-06					-0.0468	67.9948		0.10905	39.5596	39.562	7.91963e-07					-0.0468	91.1762		0.10905
				-0.04517	99.4243		0.11048	0.000562914					-0.04517	42.5507		0.11048	4.5029	4.5029	1.98324e-07					-0.04517	94.8064		0.11048	21.7584	21.7587	1.69043e-06					-0.04517	68.2676		0.11048	40.1432	40.1456	8.74064e-07					-0.04517	91.3969		0.11048
				-0.04353	99.7835		0.11191	0.000604873					-0.04353	42.723		0.11191	4.61744	4.61744	2.20133e-07					-0.04353	95.0786		0.11191	22.1649	22.1651	1.86395e-06					-0.04353	68.5317		0.11191	40.7318	40.7342	9.64437e-07					-0.04353	91.6039		0.11191
				-0.0419	100.125		0.11334	0.000649836					-0.0419	42.8896		0.11334	4.7343	4.7343	2.44277e-07					-0.0419	95.337		0.11334	22.5767	22.577	2.05477e-06					-0.0419	68.7871		0.11334	41.3254	41.3279	1.06389e-06					-0.0419	91.7971		0.11334
				-0.04026	100.448		0.11477	0.000698009					-0.04026	43.0506		0.11477	4.85351	4.85351	2.70998e-07					-0.04026	95.5815		0.11477	22.9941	22.9944	2.26456e-06					-0.04026	69.0336		0.11477	41.9241	41.9266	1.1733e-06					-0.04026	91.9765		0.11477
				-0.03863	100.754		0.1162	0.000749611					-0.03863	43.2057		0.1162	4.9751	4.9751	3.00563e-07					-0.03863	95.8118		0.1162	23.4169	23.4172	2.49516e-06					-0.03863	69.2712		0.1162	42.5278	42.5303	1.29365e-06					-0.03863	92.1418		0.1162
				-0.037	101.041		0.11763	0.000804875					-0.037	43.355		0.11763	5.09909	5.0991	3.33266e-07					-0.037	96.028		0.11763	23.8453	23.8456	2.74855e-06					-0.037	69.4998		0.11763	43.1364	43.139	1.42599e-06					-0.037	92.2931		0.11763
				-0.03536	101.309		0.11906	0.00086405					-0.03536	43.4984		0.11906	5.22553	5.22553	3.69431e-07					-0.03536	96.23		0.11906	24.2792	24.2795	3.02694e-06					-0.03536	69.7193		0.11906	43.7499	43.7525	1.57147e-06					-0.03536	92.4303		0.11906
				-0.03373	101.559		0.12049	0.000927399					-0.03373	43.6358		0.12049	5.35443	5.35443	4.09413e-07					-0.03373	96.4176		0.12049	24.7186	24.7189	3.33269e-06					-0.03373	69.9295		0.12049	44.3683	44.3709	1.73136e-06					-0.03373	92.5533		0.12049
				-0.0321	101.79		0.12192	0.000995204					-0.0321	43.7671		0.12192	5.48582	5.48583	4.53603e-07					-0.0321	96.5907		0.12192	25.1636	25.1639	3.66843e-06					-0.0321	70.1304		0.12192	44.9915	44.9942	1.90705e-06					-0.0321	92.662		0.12192
				-0.03046	102.002		0.12335	0.00107					-0.03046	43.8924		0.12335	5.61974	5.61974	5.02431e-07					-0.03046	96.7493		0.12335	25.6142	25.6145	4.03699e-06					-0.03046	70.3219		0.12335	45.6195	45.6223	2.10005e-06					-0.03046	92.7565		0.12335
				-0.02883	102.195		0.12477	0.00115					-0.02883	44.0115		0.12477	5.7562	5.7562	5.5637e-07					-0.02883	96.8933		0.12477	26.0703	26.0707	4.44148e-06					-0.02883	70.504		0.12477	46.2523	46.255	2.312e-06					-0.02883	92.8367		0.12477
				-0.0272	102.369		0.1262	0.00123					-0.0272	44.1244		0.1262	5.89524	5.89525	6.15939e-07					-0.0272	97.0227		0.1262	26.5321	26.5325	4.88529e-06					-0.0272	70.6765		0.1262	46.8897	46.8926	2.5447e-06					-0.0272	92.9024		0.1262
				-0.02556	102.523		0.12763	0.00132					-0.02556	44.2311		0.12763	6.03688	6.03689	6.81706e-07					-0.02556	97.1373		0.12763	26.9995	26.9999	5.37212e-06					-0.02556	70.8394		0.12763	47.5319	47.5347	2.80014e-06					-0.02556	92.9538		0.12763
				-0.02393	102.659		0.12906	0.00141					-0.02393	44.3314		0.12906	6.18116	6.18116	7.54298e-07					-0.02393	97.2371		0.12906	27.4725	27.4729	5.906e-06					-0.02393	70.9926		0.12906	48.1786	48.1815	3.08045e-06					-0.02393	92.9907		0.12906
				-0.02229	102.774		0.13049	0.00151					-0.02229	44.4255		0.13049	6.32809	6.32809	8.34402e-07					-0.02229	97.3222		0.13049	27.9512	27.9516	6.49134e-06					-0.02229	71.136		0.13049	48.8299	48.8329	3.38797e-06					-0.02229	93.0132		0.13049
				-0.02066	102.871		0.13192	0.00162					-0.02066	44.5131		0.13192	6.4777	6.4777	9.22771e-07					-0.02066	97.3924		0.13192	28.4355	28.4359	7.13293e-06					-0.02066	71.2696		0.13192	49.4858	49.4887	3.72527e-06					-0.02066	93.0213		0.13192
				-0.01903	102.947		0.13335	0.00174					-0.01903	44.5943		0.13335	6.63002	6.63002	1.02023e-06					-0.01903	97.4476		0.13335	28.9255	28.9258	7.83599e-06					-0.01903	71.3934		0.13335	50.1461	50.1491	4.09513e-06					-0.01903	93.0149		0.13335
				-0.01739	103.005		0.13478	0.00186					-0.01739	44.6691		0.13478	6.78507	6.78508	1.12769e-06					-0.01739	97.488		0.13478	29.4211	29.4214	8.60622e-06					-0.01739	71.5072		0.13478	50.8107	50.8138	4.5006e-06					-0.01739	92.994		0.13478
				-0.01576	103.042		0.13621	0.00199					-0.01576	44.7374		0.13621	6.94288	6.94289	1.24614e-06					-0.01576	97.5134		0.13621	29.9223	29.9227	9.44983e-06					-0.01576	71.6111		0.13621	51.4797	51.4828	4.94498e-06					-0.01576	92.9587		0.13621
				-0.01413	103.06		0.13764	0.00214					-0.01413	44.7992		0.13764	7.10348	7.10348	1.37667e-06					-0.01413	97.5239		0.13764	30.4292	30.4296	1.03736e-05					-0.01413	71.7049		0.13764	52.153	52.1562	5.43188e-06					-0.01413	92.909		0.13764
				-0.01249	103.058		0.13907	0.00229					-0.01249	44.8544		0.13907	7.26687	7.26688	1.52048e-06					-0.01249	97.5195		0.13907	30.9418	30.9422	1.13848e-05					-0.01249	71.7887		0.13907	52.8306	52.8337	5.96525e-06					-0.01249	92.8448		0.13907
				-0.01086	103.037		0.1405	0.00245					-0.01086	44.903		0.1405	7.4331	7.43311	1.67887e-06					-0.01086	97.5		0.1405	31.46	31.4604	1.24915e-05					-0.01086	71.8624		0.1405	53.5122	53.5155	6.54936e-06					-0.01086	92.7663		0.1405
				-0.00923	102.996		0.14193	0.00262					-0.00923	44.9451		0.14193	7.60218	7.60218	1.85327e-06					-0.00923	97.4657		0.14193	31.9839	31.9842	1.37024e-05					-0.00923	71.926		0.14193	54.198	54.2013	7.18887e-06					-0.00923	92.6734		0.14193
				-0.00759	102.935		0.14336	0.0028					-0.00759	44.9805		0.14336	7.77413	7.77414	2.04526e-06					-0.00759	97.4164		0.14336	32.5134	32.5138	1.50269e-05					-0.00759	71.9795		0.14336	54.8878	54.8911	7.88887e-06					-0.00759	92.5663		0.14336
				-0.00596	102.855		0.14479	0.003					-0.00596	45.0093		0.14479	7.94898	7.94898	2.25654e-06					-0.00596	97.3522		0.14479	33.0485	33.0489	1.64755e-05					-0.00596	72.0227		0.14479	55.5816	55.5849	8.65487e-06					-0.00596	92.4449		0.14479
				-0.00432	102.755		0.14622	0.00321					-0.00432	45.0315		0.14622	8.12674	8.12675	2.489e-06					-0.00432	97.2731		0.14622	33.5892	33.5896	1.80592e-05					-0.00432	72.0558		0.14622	56.2792	56.2826	9.49289e-06					-0.00432	92.3093		0.14622
				-0.00269	102.636		0.14765	0.00343					-0.00269	45.047		0.14765	8.30744	8.30745	2.74468e-06					-0.00269	97.1792		0.14765	34.1356	34.136	1.97902e-05					-0.00269	72.0787		0.14765	56.9806	56.9841	1.04095e-05					-0.00269	92.1596		0.14765
				-0.00106	102.497		0.14908	0.00367					-0.00106	45.0559		0.14908	8.4911	8.4911	3.02584e-06					-0.00106	97.0705		0.14908	34.6875	34.6879	2.16819e-05					-0.00106	72.0913		0.14908	57.6858	57.6893	1.14117e-05					-0.00106	91.9959		0.14908
				0.000576577	102.339		0.1505	0.00392					0.000576577	45.0581		0.1505	8.67773	8.67773	3.33492e-06					0.000576577	96.9471		0.1505	35.245	35.2455	2.37484e-05					0.000576577	72.0938		0.1505	58.3946	58.3982	1.25073e-05					0.000576577	91.8181		0.1505
				0.00221	102.162		0.15193	0.00419					0.00221	45.0536		0.15193	8.86735	8.86735	3.67462e-06					0.00221	96.809		0.15193	35.8081	35.8086	2.60055e-05					0.00221	72.086		0.15193	59.1071	59.1106	1.37047e-05					0.00221	91.6265		0.15193
				0.00384	101.966		0.15336	0.00448					0.00384	45.0425		0.15336	9.05998	9.05998	4.04786e-06					0.00384	96.6562		0.15336	36.3768	36.3772	2.84701e-05					0.00384	72.068		0.15336	59.823	59.8266	1.5013e-05					0.00384	91.421		0.15336
				0.00548	101.75		0.15479	0.00479					0.00548	45.0247		0.15479	9.25564	9.25564	4.45783e-06					0.00548	96.4889		0.15479	36.9509	36.9514	3.11605e-05					0.00548	72.0398		0.15479	60.5423	60.5459	1.64421e-05					0.00548	91.2018		0.15479
				0.00711	101.516		0.15622	0.00511					0.00711	45.0003		0.15622	9.45434	9.45435	4.90805e-06					0.00711	96.3071		0.15622	37.5306	37.5311	3.40968e-05					0.00711	72.0014		0.15622	61.265	61.2687	1.80028e-05					0.00711	90.9691		0.15622
				0.00874	101.263		0.15765	0.00546					0.00874	44.9693		0.15765	9.6561	9.65611	5.40232e-06					0.00874	96.111		0.15765	38.1157	38.1162	3.73005e-05					0.00874	71.9528		0.15765	61.9909	61.9946	1.97067e-05					0.00874	90.7228		0.15765
				0.01038	100.991		0.15908	0.00583					0.01038	44.9316		0.15908	9.86094	9.86094	5.94482e-06					0.01038	95.9005		0.15908	38.7063	38.7068	4.07952e-05					0.01038	71.8941		0.15908	62.72	62.7237	2.15665e-05					0.01038	90.4631		0.15908
				0.01201	100.701		0.16051	0.00623					0.01201	44.8873		0.16051	10.0688	10.0689	6.54007e-06					0.01201	95.6758		0.16051	39.3024	39.3028	4.46063e-05					0.01201	71.8252		0.16051	63.4521	63.4559	2.35959e-05					0.01201	90.1901		0.16051
				0.01365	100.392		0.16194	0.00665					0.01365	44.8365		0.16194	10.2799	10.2799	7.19304e-06					0.01365	95.437		0.16194	39.9038	39.9042	4.87613e-05					0.01365	71.7462		0.16194	64.1872	64.1911	2.58099e-05					0.01365	89.904		0.16194
				0.01528	100.066		0.16337	0.00709					0.01528	44.779		0.16337	10.494	10.494	7.90914e-06					0.01528	95.1842		0.16337	40.5105	40.511	5.32902e-05					0.01528	71.6572		0.16337	64.9252	64.9291	2.82246e-05					0.01528	89.6049		0.16337
				0.01691	99.721		0.1648	0.00757					0.01691	44.7151		0.1648	10.7112	10.7112	8.69425e-06					0.01691	94.9175		0.1648	41.1226	41.1231	5.82254e-05					0.01691	71.5581		0.1648	65.666	65.6699	3.08576e-05					0.01691	89.2929		0.1648
				0.01855	99.3586		0.16623	0.00807					0.01855	44.6446		0.16623	10.9316	10.9316	9.55479e-06					0.01855	94.6371		0.16623	41.74	41.7405	6.36019e-05					0.01855	71.449		0.16623	66.4095	66.4134	3.37277e-05					0.01855	88.9681		0.16623
				0.02018	98.9786		0.16766	0.00861					0.02018	44.5677		0.16766	11.1551	11.1551	1.04978e-05					0.02018	94.343		0.16766	42.3626	42.3631	6.94576e-05					0.02018	71.33		0.16766	67.1555	67.1595	3.68557e-05					0.02018	88.6308		0.16766
				0.02181	98.5813		0.16909	0.00918					0.02181	44.4843		0.16909	11.3818	11.3818	1.15308e-05					0.02181	94.0354		0.16909	42.9905	42.9909	7.58338e-05					0.02181	71.2011		0.16909	67.904	67.9081	4.02638e-05					0.02181	88.281		0.16909
				0.02345	98.1669		0.17052	0.00979					0.02345	44.3944		0.17052	11.6116	11.6116	1.26621e-05					0.02345	93.7144		0.17052	43.6235	43.624	8.27748e-05					0.02345	71.0623		0.17052	68.655	68.6591	4.3976e-05					0.02345	87.9189		0.17052
				0.02508	97.7355		0.17195	0.01044					0.02508	44.2983		0.17195	11.8446	11.8446	1.39008e-05					0.02508	93.3803		0.17195	44.2616	44.2621	9.03289e-05					0.02508	70.9138		0.17195	69.4082	69.4123	4.80186e-05					0.02508	87.5447		0.17195
				0.02671	97.2875		0.17338	0.01112					0.02671	44.1958		0.17338	12.0807	12.0807	1.52567e-05					0.02671	93.033		0.17338	44.9048	44.9053	9.85479e-05					0.02671	70.7555		0.17338	70.1636	70.1677	5.24197e-05					0.02671	87.1586		0.17338
				0.02835	96.8231		0.1748	0.01185					0.02835	44.087		0.1748	12.32	12.32	1.67405e-05					0.02835	92.6728		0.1748	45.553	45.5535	0.000107488					0.02835	70.5876		0.1748	70.921	70.9252	5.72101e-05					0.02835	86.7606		0.1748
				0.02998	96.3425		0.17623	0.01263					0.02998	43.972		0.17623	12.5625	12.5625	1.83637e-05					0.02998	92.2999		0.17623	46.2062	46.2067	0.000117211					0.02998	70.4101		0.17623	71.6804	71.6847	6.24226e-05					0.02998	86.3511		0.17623
				0.03162	95.8461		0.17766	0.01345					0.03162	43.8508		0.17766	12.8081	12.8081	2.01391e-05					0.03162	91.9144		0.17766	46.8644	46.8648	0.000127781					0.03162	70.2231		0.17766	72.4417	72.446	6.80931e-05					0.03162	85.9301		0.17766
				0.03325	95.334		0.17909	0.01433					0.03325	43.7234		0.17909	13.057	13.0569	2.20803e-05					0.03325	91.5164		0.17909	47.5274	47.5278	0.00013927					0.03325	70.0267		0.17909	73.2047	73.209	7.42603e-05					0.03325	85.4979		0.17909
				0.03488	94.8065		0.18052	0.01526					0.03488	43.59		0.18052	13.3089	13.3089	2.42024e-05					0.03488	91.1062		0.18052	48.1952	48.1956	0.000151754					0.03488	69.8209		0.18052	73.9693	73.9736	8.09659e-05					0.03488	85.0547		0.18052
				0.03652	94.264		0.18195	0.01624					0.03652	43.4506		0.18195	13.5641	13.5641	2.65214e-05					0.03652	90.684		0.18195	48.8677	48.8682	0.000165317					0.03652	69.6058		0.18195	74.7353	74.7398	8.8255e-05					0.03652	84.6006		0.18195
				0.03815	93.7067		0.18338	0.01729					0.03815	43.3053		0.18338	13.8224	13.8224	2.90549e-05					0.03815	90.2498		0.18338	49.5449	49.5454	0.000180048					0.03815	69.3816		0.18338	75.5028	75.5073	9.61765e-05					0.03815	84.1358		0.18338
				0.03978	93.135		0.18481	0.0184					0.03978	43.154		0.18481	14.0839	14.0838	3.18222e-05					0.03978	89.804		0.18481	50.2268	50.2272	0.000196042					0.03978	69.1483		0.18481	76.2716	76.276	0.000104783					0.03978	83.6606		0.18481
				0.04142	92.5491		0.18624	0.01958					0.04142	42.9969		0.18624	14.3485	14.3484	3.4844e-05					0.04142	89.3467		0.18624	50.9132	50.9136	0.000213405					0.04142	68.906		0.18624	77.0414	77.046	0.000114131					0.04142	83.1752		0.18624
				0.04305	91.9493		0.18767	0.02082					0.04305	42.834		0.18767	14.6162	14.6162	3.81427e-05					0.04305	88.8781		0.18767	51.6041	51.6045	0.000232248					0.04305	68.6548		0.18767	77.8123	77.8169	0.000124282					0.04305	82.6797		0.18767
				0.04468	91.336		0.1891	0.02215					0.04468	42.6655		0.1891	14.8871	14.8871	4.17427e-05					0.04468	88.3983		0.1891	52.2994	52.2998	0.000252693					0.04468	68.3948		0.1891	78.5841	78.5887	0.000135303					0.04468	82.1744		0.1891
				0.04632	90.7095		0.19053	0.02355					0.04632	42.4913		0.19053	15.1612	15.1611	4.56706e-05					0.04632	87.9077		0.19053	52.999	52.9994	0.000274869					0.04632	68.1262		0.19053	79.3567	79.3613	0.000147264					0.04632	81.6595		0.19053
				0.04795	90.0701		0.19196	0.02504					0.04795	42.3116		0.19196	15.4383	15.4383	4.99549e-05					0.04795	87.4064		0.19196	53.7029	53.7033	0.000298917					0.04795	67.849		0.19196	80.1299	80.1345	0.000160242					0.04795	81.1352		0.19196
				0.04959	89.4181		0.19339	0.02662					0.04959	42.1264		0.19339	15.7185	15.7185	5.46269e-05					0.04959	86.8946		0.19339	54.411	54.4114	0.00032499					0.04959	67.5634		0.19339	80.9036	80.9083	0.000174321					0.04959	80.6017		0.19339
				0.05122	88.754		0.19482	0.02829					0.05122	41.9358		0.19482	16.0019	16.0018	5.97202e-05					0.05122	86.3726		0.19482	55.1232	55.1236	0.000353249					0.05122	67.2694		0.19482	81.6777	81.6824	0.00018959					0.05122	80.0593		0.19482
				0.05285	88.078		0.19625	0.03006					0.05285	41.7399		0.19625	16.2882	16.2882	6.52713e-05					0.05285	85.8406		0.19625	55.8395	55.8398	0.00038387					0.05285	66.9672		0.19625	82.452	82.4568	0.000206145					0.05285	79.5083		0.19625
				0.05449	87.3904		0.19768	0.03193					0.05449	41.5388		0.19768	16.5777	16.5776	7.13197e-05					0.05449	85.2988		0.19768	56.5597	56.56	0.000417042					0.05449	66.6569		0.19768	83.2265	83.2313	0.000224089					0.05449	78.9487		0.19768
				0.05612	86.6917		0.19911	0.03392					0.05612	41.3325		0.19911	16.8702	16.8701	7.79081e-05					0.05612	84.7473		0.19911	57.2837	57.284	0.00045297					0.05612	66.3387		0.19911	84.001	84.0058	0.000243535					0.05612	78.3809		0.19911
				0.05775	85.9822		0.20053	0.03602					0.05775	41.1212		0.20053	17.1656	17.1656	8.50829e-05					0.05775	84.1866		0.20053	58.0115	58.0117	0.00049187					0.05775	66.0126		0.20053	84.7752	84.7801	0.000264603					0.05775	77.805		0.20053
				0.05939	85.2622		0.20196	0.03825					0.05939	40.905		0.20196	17.4641	17.4641	9.28942e-05					0.05939	83.6167		0.20196	58.743	58.7432	0.00053398					0.05939	65.6788		0.20196	85.5493	85.5541	0.000287422					0.05939	77.2214		0.20196
				0.06102	84.5321		0.20339	0.0406					0.06102	40.6838		0.20339	17.7656	17.7655	0.000101396					0.06102	83.038		0.20339	59.478	59.4782	0.000579551					0.06102	65.3374		0.20339	86.3229	86.3277	0.000312131					0.06102	76.6303		0.20339
				0.06265	83.7923		0.20482	0.04309					0.06265	40.4579		0.20482	18.07	18.0699	0.000110647					0.06265	82.4506		0.20482	60.2166	60.2167	0.000628856					0.06265	64.9886		0.20482	87.0959	87.1008	0.00033888					0.06265	76.0319		0.20482
				0.06429	83.0431		0.20625	0.04573					0.06429	40.2272		0.20625	18.3773	18.3772	0.00012071					0.06429	81.8548		0.20625	60.9585	60.9586	0.000682188					0.06429	64.6325		0.20625	87.8682	87.8731	0.00036783					0.06429	75.4264		0.20625
				0.06592	82.2849		0.20768	0.04852					0.06592	39.992		0.20768	18.6875	18.6874	0.000131654					0.06592	81.2509		0.20768	61.7037	61.7038	0.000739859					0.06592	64.2692		0.20768	88.6397	88.6446	0.000399154					0.06592	74.8141		0.20768
				0.06756	81.5182		0.20911	0.05147					0.06756	39.7522		0.20911	19.0005	19.0004	0.000143553					0.06756	80.639		0.20911	62.4522	62.4521	0.000802207					0.06756	63.8989		0.20911	89.4102	89.4151	0.000433037					0.06756	74.1953		0.20911
				0.06919	80.7431		0.21054	0.05458					0.06919	39.5081		0.21054	19.3164	19.3163	0.000156486					0.06919	80.0195		0.21054	63.2037	63.2036	0.000869594					0.06919	63.5217		0.21054	90.1795	90.1845	0.00046968					0.06919	73.5701		0.21054
				0.07082	79.9602		0.21197	0.05788					0.07082	39.2597		0.21197	19.6351	19.6349	0.00017054					0.07082	79.3926		0.21197	63.9581	63.958	0.000942409					0.07082	63.1378		0.21197	90.9476	90.9526	0.000509297					0.07082	72.9389		0.21197
				0.07246	79.1697		0.2134	0.06136					0.07246	39.007		0.2134	19.9566	19.9564	0.000185807					0.07246	78.7585		0.2134	64.7155	64.7153	0.00102					0.07246	62.7474		0.2134	91.7143	91.7193	0.000552118					0.07246	72.3018		0.2134
				0.07409	78.3721		0.21483	0.06504					0.07409	38.7503		0.21483	20.2807	20.2805	0.000202388					0.07409	78.1175		0.21483	65.4756	65.4753	0.00111					0.07409	62.3505		0.21483	92.4794	92.4844	0.00059839					0.07409	71.6592		0.21483
				0.07572	77.5678		0.21626	0.06893					0.07572	38.4895		0.21626	20.6076	20.6074	0.000220391					0.07572	77.4699		0.21626	66.2383	66.238	0.0012					0.07572	61.9473		0.21626	93.2429	93.2478	0.00064838					0.07572	71.0112		0.21626
				0.07736	76.7571		0.21769	0.07303					0.07736	38.2249		0.21769	20.9371	20.9369	0.000239932					0.07736	76.8158		0.21769	67.0036	67.0032	0.0013					0.07736	61.538		0.21769	94.0044	94.0093	0.000702371					0.07736	70.3582		0.21769
				0.07899	75.9403		0.21912	0.07737					0.07899	37.9564		0.21912	21.2692	21.269	0.000261138					0.07899	76.1556		0.21912	67.7713	67.7708	0.0014					0.07899	61.1228		0.21912	94.764	94.7689	0.000760668					0.07899	69.7004		0.21912
				0.08062	75.1179		0.22055	0.08195					0.08062	37.6843		0.22055	21.6039	21.6036	0.000284143					0.08062	75.4895		0.22055	68.5414	68.5407	0.00152					0.08062	60.7018		0.22055	95.5214	95.5263	0.000823599					0.08062	69.0379		0.22055
				0.08226	74.2903		0.22198	0.08678					0.08226	37.4086		0.22198	21.9411	21.9408	0.000309094					0.08226	74.8177		0.22198	69.3136	69.3128	0.00164					0.08226	60.2751		0.22198	96.2765	96.2814	0.000891515					0.08226	68.3711		0.22198
				0.08389	73.4578		0.22341	0.09188					0.08389	37.1294		0.22341	22.2808	22.2805	0.000336148					0.08389	74.1406		0.22341	70.0878	70.0869	0.00178					0.08389	59.8429		0.22341	97.0291	97.034	0.000964791					0.08389	67.7003		0.22341
				0.08553	72.6207		0.22483	0.09726					0.08553	36.8468		0.22483	22.6229	22.6226	0.000365475					0.08553	73.4583		0.22483	70.864	70.8629	0.00192					0.08553	59.4054		0.22483	97.7792	97.784	0.00104					0.08553	67.0256		0.22483
				0.08716	71.7795		0.22626	0.10293					0.08716	36.561		0.22626	22.9674	22.967	0.000397255					0.08716	72.7711		0.22626	71.642	71.6408	0.00208					0.08716	58.9628		0.22626	98.5265	98.5313	0.00113					0.08716	66.3473		0.22626
				0.08879	70.9345		0.22769	0.10892					0.08879	36.2721		0.22769	23.3143	23.3138	0.000431687					0.08879	72.0793		0.22769	72.4216	72.4203	0.00225					0.08879	58.5151		0.22769	99.2709	99.2757	0.00122					0.08879	65.6657		0.22769
				0.09043	70.0861		0.22912	0.11523					0.09043	35.9801		0.22912	23.6634	23.6629	0.00046898					0.09043	71.3831		0.22912	73.2028	73.2014	0.00243					0.09043	58.0626		0.22912	100.012	100.017	0.00132					0.09043	64.981		0.22912
				0.09206	69.2346		0.23055	0.12189					0.09206	35.6852		0.23055	24.0147	24.0142	0.000509361					0.09206	70.6828		0.23055	73.9855	73.9838	0.00262					0.09206	57.6055		0.23055	100.75	100.755	0.00143					0.09206	64.2934		0.23055
				0.09369	68.3804		0.23198	0.1289					0.09369	35.3875		0.23198	24.3682	24.3677	0.000553074					0.09369	69.9787		0.23198	74.7694	74.7675	0.00283					0.09369	57.1438		0.23198	101.485	101.49	0.00154					0.09369	63.6032		0.23198
				0.09533	67.5239		0.23341	0.1363					0.09533	35.087		0.23341	24.7238	24.7233	0.000600381					0.09533	69.2709		0.23341	75.5545	75.5524	0.00306					0.09533	56.6778		0.23341	102.217	102.221	0.00167					0.09533	62.9107		0.23341
				0.09696	66.6654		0.23484	0.14409					0.09696	34.784		0.23484	25.0815	25.0809	0.000651564					0.09696	68.5598		0.23484	76.3405	76.3382	0.0033					0.09696	56.2077		0.23484	102.944	102.949	0.0018					0.09696	62.216		0.23484
				0.09859	65.8053		0.23627	0.15229					0.09859	34.4785		0.23627	25.4412	25.4405	0.000706926					0.09859	67.8456		0.23627	77.1275	77.1249	0.00356					0.09859	55.7335		0.23627	103.668	103.672	0.00194					0.09859	61.5194		0.23627
				0.10023	64.9438		0.2377	0.16094					0.10023	34.1706		0.2377	25.8028	25.8021	0.000766791					0.10023	67.1286		0.2377	77.9152	77.9124	0.00384					0.10023	55.2555		0.2377	104.388	104.392	0.0021					0.10023	60.8212		0.2377
				0.10186	64.0815		0.23913	0.17004					0.10186	33.8605		0.23913	26.1663	26.1655	0.000831507					0.10186	66.4089		0.23913	78.7035	78.7003	0.00414					0.10186	54.7738		0.23913	105.104	105.108	0.00226					0.10186	60.1216		0.23913
				0.1035	63.2185		0.24056	0.17962					0.1035	33.5482		0.24056	26.5315	26.5307	0.000901449					0.1035	65.6869		0.24056	79.4922	79.4888	0.00447					0.1035	54.2887		0.24056	105.815	105.819	0.00244					0.1035	59.4207		0.24056
				0.10513	62.3552		0.24199	0.18971					0.10513	33.2339		0.24199	26.8986	26.8976	0.000977019					0.10513	64.9628		0.24199	80.2813	80.2775	0.00482					0.10513	53.8002		0.24199	106.522	106.526	0.00263					0.10513	58.7189		0.24199
				0.10676	61.492		0.24342	0.20032					0.10676	32.9177		0.24342	27.2673	27.2662	0.00106					0.10676	64.2368		0.24342	81.0705	81.0663	0.00519					0.10676	53.3085		0.24342	107.225	107.228	0.00284					0.10676	58.0164		0.24342
				0.1084	60.6292		0.24485	0.21149					0.1084	32.5996		0.24485	27.6376	27.6364	0.00115					0.1084	63.5091		0.24485	81.8597	81.8551	0.0056					0.1084	52.8139		0.24485	107.923	107.926	0.00306					0.1084	57.3134		0.24485
				0.11003	59.7671		0.24628	0.22324					0.11003	32.2799		0.24628	28.0094	28.0082	0.00124					0.11003	62.7801		0.24628	82.6488	82.6438	0.00603					0.11003	52.3164		0.24628	108.615	108.619	0.0033					0.11003	56.6101		0.24628
				0.11166	58.906		0.24771	0.2356					0.11166	31.9586		0.24771	28.3827	28.3813	0.00134					0.11166	62.05		0.24771	83.4376	83.4321	0.00649					0.11166	51.8163		0.24771	109.303	109.306	0.00356					0.11166	55.9067		0.24771
				0.1133	58.0463		0.24914	0.24859					0.1133	31.6358		0.24914	28.7573	28.7559	0.00146					0.1133	61.3189		0.24914	84.2259	84.22	0.00699					0.1133	51.3137		0.24914	109.986	109.989	0.00383					0.1133	55.2035		0.24914
				0.11493	57.1882		0.25056	0.26225					0.11493	31.3116		0.25056	29.1333	29.1317	0.00158					0.11493	60.5872		0.25056	85.0137	85.0072	0.00753					0.11493	50.8087		0.25056	110.663	110.666	0.00413					0.11493	54.5007		0.25056
				0.11656	56.332		0.25199	0.27661					0.11656	30.9861		0.25199	29.5105	29.5088	0.0017					0.11656	59.855		0.25199	85.8007	85.7937	0.0081					0.11656	50.3016		0.25199	111.335	111.338	0.00444					0.11656	53.7985		0.25199
				0.1182	55.4781		0.25342	0.2917					0.1182	30.6596		0.25342	29.8888	29.887	0.00184					0.1182	59.1226		0.25342	86.5868	86.5792	0.00872					0.1182	49.7925		0.25342	112.002	112.004	0.00478					0.1182	53.097		0.25342
				0.11983	54.6267		0.25485	0.30755					0.11983	30.3319		0.25485	30.2683	30.2663	0.00199					0.11983	58.3902		0.25485	87.3719	87.3637	0.00938					0.11983	49.2816		0.25485	112.662	112.664	0.00515					0.11983	52.3965		0.25485
				0.12147	53.7781		0.25628	0.32421					0.12147	30.0034		0.25628	30.6487	30.6465	0.00215					0.12147	57.658		0.25628	88.1558	88.1468	0.01008					0.12147	48.7689		0.25628	113.317	113.318	0.00554					0.12147	51.6973		0.25628
				0.1231	52.9325		0.25771	0.3417					0.1231	29.674		0.25771	31.03	31.0277	0.00233					0.1231	56.9263		0.25771	88.9383	88.9286	0.01084					0.1231	48.2548		0.25771	113.965	113.966	0.00596					0.1231	50.9995		0.25771
				0.12473	52.0904		0.25914	0.36006					0.12473	29.3438		0.25914	31.4122	31.4097	0.00252					0.12473	56.1953		0.25914	89.7193	89.7088	0.01165					0.12473	47.7393		0.25914	114.608	114.608	0.00641					0.12473	50.3032		0.25914
				0.12637	51.2519		0.26057	0.37935					0.12637	29.0131		0.26057	31.795	31.7923	0.00272					0.12637	55.4651		0.26057	90.4986	90.4872	0.01252					0.12637	47.2227		0.26057	115.244	115.244	0.00689					0.12637	49.6088		0.26057
				0.128	50.4172		0.262	0.39958					0.128	28.6819		0.262	32.1786	32.1757	0.00293					0.128	54.736		0.262	91.276	91.2638	0.01346					0.128	46.705		0.262	115.873	115.873	0.00741					0.128	48.9163		0.262
				0.12963	49.5867		0.26343	0.42082					0.12963	28.3502		0.26343	32.5627	32.5595	0.00317					0.12963	54.0083		0.26343	92.0515	92.0382	0.01445					0.12963	46.1864		0.26343	116.496	116.495	0.00796					0.12963	48.2261		0.26343
				0.13127	48.7606		0.26486	0.44311					0.13127	28.0182		0.26486	32.9473	32.9439	0.00342					0.13127	53.282		0.26486	92.8248	92.8105	0.01552					0.13127	45.6671		0.26486	117.112	117.111	0.00856					0.13127	47.5381		0.26486
				0.1329	47.939		0.26629	0.46648					0.1329	27.6861		0.26629	33.3322	33.3286	0.00369					0.1329	52.5575		0.26629	93.5958	93.5803	0.01666					0.1329	45.1473		0.26629	117.721	117.719	0.00919					0.1329	46.8527		0.26629
				0.13453	47.1224		0.26772	0.491					0.13453	27.3538		0.26772	33.7175	33.7135	0.00398					0.13453	51.8348		0.26772	94.3642	94.3476	0.01789					0.13453	44.627		0.26772	118.323	118.321	0.00987					0.13453	46.17		0.26772
				0.13617	46.3108		0.26915	0.5167					0.13617	27.0215		0.26915	34.103	34.0987	0.00429					0.13617	51.1142		0.26915	95.1301	95.1121	0.01919					0.13617	44.1065		0.26915	118.918	118.915	0.0106					0.13617	45.4902		0.26915
				0.1378	45.5045		0.27058	0.54365					0.1378	26.6893		0.27058	34.4885	34.484	0.00463					0.1378	50.396		0.27058	95.8931	95.8737	0.02059					0.1378	43.5859		0.27058	119.506	119.502	0.01137					0.1378	44.8134		0.27058
				0.13944	44.7037		0.27201	0.5719					0.13944	26.3573		0.27201	34.8742	34.8692	0.00499					0.13944	49.6802		0.27201	96.6532	96.6323	0.02208					0.13944	43.0653		0.27201	120.086	120.081	0.0122					0.13944	44.1398		0.27201
				0.14107	43.9087		0.27344	0.60149					0.14107	26.0256		0.27344	35.2597	35.2543	0.00537					0.14107	48.9671		0.27344	97.4101	97.3876	0.02368					0.14107	42.5449		0.27344	120.658	120.652	0.01309					0.14107	43.4696		0.27344
				0.1427	43.1195		0.27486	0.6325					0.1427	25.6942		0.27486	35.645	35.6392	0.00579					0.1427	48.2568		0.27486	98.1637	98.1396	0.02539					0.1427	42.0249		0.27486	121.223	121.216	0.01404					0.1427	42.803		0.27486
				0.14434	42.3365		0.27629	0.66499					0.14434	25.3633		0.27629	36.0301	36.0239	0.00624					0.14434	47.5495		0.27629	98.9138	98.8879	0.02721					0.14434	41.5053		0.27629	121.78	121.772	0.01506					0.14434	42.1399		0.27629
				0.14597	41.5597		0.27772	0.69901					0.14597	25.033		0.27772	36.4148	36.4081	0.00671					0.14597	46.8454		0.27772	99.6604	99.6325	0.02915					0.14597	40.9863		0.27772	122.329	122.32	0.01614					0.14597	41.4808		0.27772
				0.1476	40.7895		0.27915	0.73463					0.1476	24.7034		0.27915	36.799	36.7918	0.00723					0.1476	46.1447		0.27915	100.403	100.373	0.03123					0.1476	40.4681		0.27915	122.869	122.86	0.0173					0.1476	40.8255		0.27915
				0.14924	40.0258		0.28058	0.77191					0.14924	24.3744		0.28058	37.1827	37.1749	0.00778					0.14924	45.4474		0.28058	101.142	101.11	0.03344					0.14924	39.9508		0.28058	123.402	123.391	0.01854					0.14924	40.1744		0.28058
				0.15087	39.269		0.28201	0.81094					0.15087	24.0463		0.28201	37.5656	37.5573	0.00837					0.15087	44.7539		0.28201	101.877	101.842	0.03581					0.15087	39.4344		0.28201	123.926	123.914	0.01986					0.15087	39.5276		0.28201
				0.1525	38.5191		0.28344	0.85178					0.1525	23.7191		0.28344	37.9479	37.9389	0.009					0.1525	44.0641		0.28344	102.607	102.57	0.03833					0.1525	38.9193		0.28344	124.442	124.428	0.02127					0.1525	38.8851		0.28344
				0.15414	37.7764		0.28487	0.89451					0.15414	23.3929		0.28487	38.3292	38.3195	0.00968					0.15414	43.3784		0.28487	103.333	103.293	0.04102					0.15414	38.4054		0.28487	124.949	124.933	0.02277					0.15414	38.2471		0.28487
				0.15577	37.0409		0.2863	0.9392					0.15577	23.0678		0.2863	38.7096	38.6992	0.01041					0.15577	42.6968		0.2863	104.054	104.012	0.04389					0.15577	37.893		0.2863	125.447	125.43	0.02437					0.15577	37.6137		0.2863
				0.15741	36.3128		0.28773	0.98593					0.15741	22.7438		0.28773	39.0889	39.0777	0.01118					0.15741	42.0194		0.28773	104.771	104.726	0.04694					0.15741	37.382		0.28773	125.936	125.918	0.02608					0.15741	36.9851		0.28773
				0.15904	35.5922		0.28916	1.0348					0.15904	22.4211		0.28916	39.467	39.455	0.01202					0.15904	41.3465		0.28916	105.483	105.434	0.0502					0.15904	36.8728		0.28916	126.417	126.396	0.0279					0.15904	36.3613		0.28916
				0.16067	34.8793		0.29059	1.08588					0.16067	22.0996		0.29059	39.8438	39.831	0.01291					0.16067	40.678		0.29059	106.19	106.137	0.05367					0.16067	36.3653		0.29059	126.888	126.866	0.02985					0.16067	35.7424		0.29059
				0.16231	34.1741		0.29202	1.13927					0.16231	21.7796		0.29202	40.2193	40.2055	0.01386					0.16231	40.0143		0.29202	106.891	106.835	0.05736					0.16231	35.8597		0.29202	127.35	127.326	0.03192					0.16231	35.1287		0.29202
				0.16394	33.4768		0.29345	1.19505					0.16394	21.461		0.29345	40.5933	40.5784	0.01489					0.16394	39.3554		0.29345	107.587	107.527	0.0613					0.16394	35.3562		0.29345	127.803	127.777	0.03412					0.16394	34.5201		0.29345
				0.16557	32.7875		0.29488	1.25333					0.16557	21.144		0.29488	40.9656	40.9497	0.01598					0.16557	38.7013		0.29488	108.278	108.214	0.06548					0.16557	34.8547		0.29488	128.247	128.218	0.03647					0.16557	33.9168		0.29488
				0.16721	32.1062		0.29631	1.31421					0.16721	20.8285		0.29631	41.3363	41.3192	0.01715					0.16721	38.0523		0.29631	108.963	108.894	0.06994					0.16721	34.3556		0.29631	128.681	128.65	0.03897					0.16721	33.3189		0.29631
				0.16884	31.4331		0.29774	1.37777					0.16884	20.5147		0.29774	41.7052	41.6868	0.0184					0.16884	37.4085		0.29774	109.642	109.568	0.07468					0.16884	33.8587		0.29774	129.105	129.071	0.04163					0.16884	32.7264		0.29774
				0.17047	30.7683		0.29917	1.44414					0.17047	20.2027		0.29917	42.0722	42.0525	0.01973					0.17047	36.7699		0.29917	110.315	110.236	0.07972					0.17047	33.3643		0.29917	129.52	129.483	0.04446					0.17047	32.1394		0.29917
				0.17211	30.1117		0.30059	1.51342					0.17211	19.8925		0.30059	42.4371	42.416	0.02115					0.17211	36.1367		0.30059	110.982	110.898	0.08508					0.17211	32.8725		0.30059	129.925	129.885	0.04748					0.17211	31.5581		0.30059
				0.17374	29.4636		0.30202	1.58572					0.17374	19.5842		0.30202	42.8	42.7774	0.02268					0.17374	35.5089		0.30202	111.642	111.553	0.09078					0.17374	32.3833		0.30202	130.32	130.277	0.05068					0.17374	30.9825		0.30202
				0.17538	28.8239		0.30345	1.66116					0.17538	19.2777		0.30345	43.1606	43.1364	0.0243					0.17538	34.8867		0.30345	112.297	112.201	0.09684					0.17538	31.8969		0.30345	130.705	130.659	0.05409					0.17538	30.4127		0.30345
				0.17701	28.1927		0.30488	1.73986					0.17701	18.9733		0.30488	43.519	43.493	0.02604					0.17701	34.2701		0.30488	112.944	112.842	0.10328					0.17701	31.4134		0.30488	131.08	131.031	0.05771					0.17701	29.8486		0.30488
				0.17864	27.5701		0.30631	1.82194					0.17864	18.6709		0.30631	43.8749	43.847	0.02789					0.17864	33.6593		0.30631	113.585	113.477	0.11012					0.17864	30.9328		0.30631	131.446	131.392	0.06156					0.17864	29.2905		0.30631
				0.18028	26.9561		0.30774	1.90753					0.18028	18.3706		0.30774	44.2283	44.1984	0.02987					0.18028	33.0543		0.30774	114.219	114.103	0.11738					0.18028	30.4552		0.30774	131.8	131.743	0.06565					0.18028	28.7384		0.30774
				0.18191	26.3507		0.30917	1.99677					0.18191	18.0725		0.30917	44.579	44.5471	0.03198					0.18191	32.4551		0.30917	114.847	114.723	0.12509					0.18191	29.9807		0.30917	132.145	132.083	0.06999					0.18191	28.1923		0.30917
				0.18354	25.7541		0.3106	2.08978					0.18354	17.7766		0.3106	44.9271	44.8929	0.03422					0.18354	31.862		0.3106	115.467	115.335	0.13327					0.18354	29.5095		0.3106	132.479	132.412	0.0746					0.18354	27.6523		0.3106
				0.18518	25.1661		0.31203	2.18671					0.18518	17.4829		0.31203	45.2723	45.2357	0.03662					0.18518	31.2749		0.31203	116.079	115.939	0.14195					0.18518	29.0415		0.31203	132.803	132.731	0.0795					0.18518	27.1184		0.31203
				0.18681	24.5868		0.31346	2.2877					0.18681	17.1915		0.31346	45.6146	45.5754	0.03917					0.18681	30.6939		0.31346	116.685	116.535	0.15116					0.18681	28.5769		0.31346	133.116	133.039	0.08469					0.18681	26.5907		0.31346
				0.18844	24.0164		0.31489	2.3929					0.18844	16.9026		0.31489	45.9538	45.9119	0.04189					0.18844	30.1191		0.31489	117.283	117.123	0.16093					0.18844	28.1158		0.31489	133.419	133.337	0.09021					0.18844	26.0692		0.31489
				0.19008	23.4547		0.31632	2.50247					0.19008	16.616		0.31632	46.2899	46.2452	0.04479					0.19008	29.5505		0.31632	117.873	117.703	0.17129					0.19008	27.6582		0.31632	133.711	133.623	0.09606					0.19008	25.5539		0.31632
				0.19171	22.9017		0.31775	2.61656					0.19171	16.3318		0.31775	46.6229	46.575	0.04788					0.19171	28.9882		0.31775	118.456	118.275	0.18226					0.19171	27.2042		0.31775	133.993	133.898	0.10226					0.19171	25.0449		0.31775
				0.19335	22.3575		0.31918	2.73532					0.19335	16.0502		0.31918	46.9525	46.9013	0.05116					0.19335	28.4323		0.31918	119.031	118.838	0.1939					0.19335	26.7538		0.31918	134.263	134.163	0.10884					0.19335	24.5423		0.31918
				0.19498	21.8221		0.32061	2.85894					0.19498	15.771		0.32061	47.2786	47.224	0.05466					0.19498	27.8827		0.32061	119.598	119.393	0.20622					0.19498	26.3072		0.32061	134.523	134.416	0.11581					0.19498	24.046		0.32061
				0.19661	21.2954		0.32204	2.98758					0.19661	15.4945		0.32204	47.6013	47.543	0.05838					0.19661	27.3396		0.32204	120.156	119.939	0.21928					0.19661	25.8643		0.32204	134.773	134.658	0.12319					0.19661	23.5561		0.32204
				0.19825	20.7776		0.32347	3.12141					0.19825	15.2205		0.32347	47.9204	47.8581	0.06233					0.19825	26.8029		0.32347	120.707	120.475	0.2331					0.19825	25.4253		0.32347	135.011	134.888	0.13102					0.19825	23.0726		0.32347
				0.19988	20.2684		0.32489	3.26062					0.19988	14.9491		0.32489	48.2358	48.1693	0.06654					0.19988	26.2728		0.32489	121.249	121.003	0.24774					0.19988	24.9902		0.32489	135.239	135.107	0.1393					0.19988	22.5955		0.32489
				0.20151	19.7679		0.32632	3.4054					0.20151	14.6805		0.32632	48.5475	48.4765	0.07101					0.20151	25.7492		0.32632	121.783	121.522	0.26323					0.20151	24.5591		0.32632	135.455	135.315	0.14808					0.20151	22.1248		0.32632
				0.20315	19.2761		0.32775	3.55592					0.20315	14.4145		0.32775	48.8552	48.7795	0.07577					0.20315	25.2321		0.32775	122.309	122.031	0.27962					0.20315	24.132		0.32775	135.661	135.512	0.15736					0.20315	21.6606		0.32775
				0.20478	18.793		0.32918	3.7124					0.20478	14.1512		0.32918	49.1591	49.0783	0.08082					0.20478	24.7216		0.32918	122.826	122.53	0.29695					0.20478	23.7089		0.32918	135.856	135.697	0.16719					0.20478	21.2028		0.32918
				0.20641	18.3185		0.33061	3.87503					0.20641	13.8908		0.33061	49.4588	49.3727	0.08618					0.20641	24.2178		0.33061	123.334	123.02	0.31528					0.20641	23.29		0.33061	136.04	135.87	0.17759					0.20641	20.7514		0.33061
				0.20805	17.8525		0.33204	4.04401					0.20805	13.633		0.33204	49.7545	49.6627	0.09188					0.20805	23.7206		0.33204	123.834	123.501	0.33466					0.20805	22.8752		0.33204	136.212	136.032	0.18859					0.20805	20.3065		0.33204
				0.20968	17.3951		0.33347	4.21956					0.20968	13.3781		0.33347	50.046	49.9481	0.09793					0.20968	23.23		0.33347	124.325	123.971	0.35514					0.20968	22.4646		0.33347	136.374	136.182	0.20022					0.20968	19.8681		0.33347
				0.21132	16.9462		0.3349	4.4019					0.21132	13.126		0.3349	50.3332	50.2289	0.10434					0.21132	22.7461		0.3349	124.807	124.431	0.37679					0.21132	22.0583		0.3349	136.525	136.321	0.21251					0.21132	19.4361		0.3349
				0.21295	16.5057		0.33633	4.59125					0.21295	12.8768		0.33633	50.6161	50.505	0.11115					0.21295	22.2689		0.33633	125.28	124.882	0.39965					0.21295	21.6563		0.33633	136.665	136.448	0.2255					0.21295	19.0105		0.33633
				0.21458	16.0736		0.33776	4.78783					0.21458	12.6304		0.33776	50.8945	50.7762	0.11838					0.21458	21.7983		0.33776	125.744	125.322	0.4238					0.21458	21.2585		0.33776	136.794	136.563	0.23923					0.21458	18.5914		0.33776
				0.21622	15.6498		0.33919	4.99188					0.21622	12.3869		0.33919	51.1685	51.0425	0.12604					0.21622	21.3344		0.33919	126.199	125.751	0.4493					0.21622	20.8651		0.33919	136.912	136.666	0.25373					0.21622	18.1787		0.33919
				0.21785	15.2343		0.34062	5.20364					0.21785	12.1463		0.34062	51.4379	51.3037	0.13416					0.21785	20.8772		0.34062	126.645	126.17	0.47621					0.21785	20.4761		0.34062	137.019	136.758	0.26904					0.21785	17.7724		0.34062
				0.21948	14.827		0.34205	5.42336					0.21948	11.9087		0.34205	51.7026	51.5599	0.14276					0.21948	20.4266		0.34205	127.082	126.579	0.5046					0.21948	20.0915		0.34205	137.114	136.837	0.2852					0.21948	17.3724		0.34205
				0.22112	14.4278		0.34348	5.65129					0.22112	11.6739		0.34348	51.9627	51.8109	0.15188					0.22112	19.9827		0.34348	127.51	126.977	0.53456					0.22112	19.7114		0.34348	137.199	136.905	0.30226					0.22112	16.9789		0.34348
				0.22275	14.0367		0.34491	5.88767					0.22275	11.4421		0.34491	52.218	52.0565	0.16154					0.22275	19.5454		0.34491	127.928	127.364	0.56616					0.22275	19.3356		0.34491	137.273	136.961	0.32027					0.22275	16.5916		0.34491
				0.22438	13.6536		0.34634	6.13278					0.22438	11.2132		0.34634	52.4685	52.2968	0.17176					0.22438	19.1148		0.34634	128.337	127.74	0.59948					0.22438	18.9644		0.34634	137.337	137.006	0.33925					0.22438	16.2107		0.34634
				0.22602	13.2784		0.34777	6.38688					0.22602	10.9873		0.34777	52.7142	52.5316	0.18259					0.22602	18.6908		0.34777	128.737	128.104	0.6346					0.22602	18.5976		0.34777	137.389	137.038	0.35928					0.22602	15.8361		0.34777
				0.22765	12.9111		0.3492	6.65025					0.22765	10.7643		0.3492	52.9549	52.7609	0.19405					0.22765	18.2734		0.3492	129.128	128.458	0.67162					0.22765	18.2354		0.3492	137.43	137.058	0.38039					0.22765	15.4677		0.3492
				0.22929	12.5516		0.35062	6.92317					0.22929	10.5443		0.35062	53.1907	52.9846	0.20617					0.22929	17.8626		0.35062	129.51	128.801	0.71061					0.22929	17.8776		0.35062	137.461	137.067	0.40264					0.22929	15.1055		0.35062
				0.23092	12.1997		0.35205	7.20592					0.23092	10.3273		0.35205	53.4215	53.2025	0.21899					0.23092	17.4584		0.35205	129.882	129.132	0.75169					0.23092	17.5244		0.35205	137.481	137.063	0.42609					0.23092	14.7495		0.35205
				0.23255	11.8554		0.35348	7.49879					0.23255	10.1133		0.35348	53.6472	53.4147	0.23255					0.23255	17.0606		0.35348	130.245	129.452	0.79494					0.23255	17.1758		0.35348	137.491	137.048	0.45079					0.23255	14.3997		0.35348
				0.23419	11.5186		0.35491	7.80209					0.23419	9.90217		0.35491	53.8678	53.621	0.24689					0.23419	16.6694		0.35491	130.599	129.76	0.84048					0.23419	16.8317		0.35491	137.49	137.021	0.47681					0.23419	14.056		0.35491
				0.23582	11.1893		0.35634	8.11612					0.23582	9.69406		0.35634	54.0833	53.8213	0.26204					0.23582	16.2847		0.35634	130.943	130.057	0.8884					0.23582	16.4921		0.35634	137.478	136.982	0.5042					0.23582	13.7183		0.35634
				0.23745	10.8673		0.35777	8.44118					0.23745	9.48893		0.35777	54.2937	54.0157	0.27804					0.23745	15.9064		0.35777	131.279	130.342	0.93882					0.23745	16.1572		0.35777	137.456	136.931	0.53303					0.23745	13.3867		0.35777
				0.23909	10.5526		0.3592	8.7776					0.23909	9.28675		0.3592	54.4989	54.204	0.29495					0.23909	15.5345		0.3592	131.605	130.615	0.99186					0.23909	15.8267		0.3592	137.423	136.868	0.56337					0.23909	13.0611		0.3592
				0.24072	10.245		0.36063	9.12569					0.24072	9.08755		0.36063	54.6989	54.3861	0.3128					0.24072	15.169		0.36063	131.922	130.876	1.04764					0.24072	15.5008		0.36063	137.381	136.794	0.59529					0.24072	12.7414		0.36063
				0.24235	9.94454		0.36206	9.4858					0.24235	8.8913		0.36206	54.8936	54.562	0.33165					0.24235	14.8098		0.36206	132.23	131.126	1.10628					0.24235	15.1795		0.36206	137.328	136.707	0.62887					0.24235	12.4276		0.36206
				0.24399	9.65101		0.36349	9.85824					0.24399	8.698		0.36349	55.0832	54.7317	0.35154					0.24399	14.4569		0.36349	132.529	131.363	1.16792					0.24399	14.8628		0.36349	137.265	136.609	0.66417					0.24399	12.1197		0.36349
				0.24562	9.36436		0.36492	10.2434					0.24562	8.50765		0.36492	55.2674	54.895	0.37253					0.24562	14.1102		0.36492	132.82	131.589	1.23268					0.24562	14.5506		0.36492	137.192	136.499	0.70127					0.24562	11.8175		0.36492
				0.24726	9.08449		0.36635	10.6415					0.24726	8.32023		0.36635	55.4465	55.0519	0.39466					0.24726	13.7697		0.36635	133.101	131.802	1.30072					0.24726	14.2429		0.36635	137.109	136.377	0.74027					0.24726	11.5211		0.36635
				0.24889	8.8113		0.36778	11.053					0.24889	8.13574		0.36778	55.6203	55.2023	0.418					0.24889	13.4354		0.36778	133.373	132.003	1.37217					0.24889	13.9398		0.36778	137.017	136.243	0.78124					0.24889	11.2304		0.36778
				0.25052	8.5447		0.36921	11.4783					0.25052	7.95417		0.36921	55.7888	55.3462	0.44261					0.25052	13.1072		0.36921	133.637	132.192	1.44718					0.25052	13.6411		0.36921	136.914	136.098	0.82427					0.25052	10.9453		0.36921
				0.25216	8.28459		0.37064	11.9177					0.25216	7.77549		0.37064	55.9521	55.4836	0.46854					0.25216	12.7851		0.37064	133.893	132.368	1.52592					0.25216	13.347		0.37064	136.803	135.941	0.86946					0.25216	10.6658		0.37064
				0.25379	8.03086		0.37207	12.3715					0.25379	7.59971		0.37207	56.1102	55.6144	0.49586					0.25379	12.469		0.37207	134.139	132.533	1.60855					0.25379	13.0574		0.37207	136.682	135.773	0.91689					0.25379	10.3918		0.37207
				0.25542	7.78342		0.3735	12.8402					0.25542	7.4268		0.3735	56.263	55.7385	0.52463					0.25542	12.1588		0.3735	134.378	132.684	1.69524					0.25542	12.7722		0.3735	136.552	135.593	0.96668					0.25542	10.1233		0.3735
				0.25706	7.54216		0.37492	13.3241					0.25706	7.25676		0.37492	56.4107	55.8558	0.55493					0.25706	11.8545		0.37492	134.608	132.824	1.78615					0.25706	12.4915		0.37492	136.412	135.402	1.01891					0.25706	9.86017		0.37492
				0.25869	7.30699		0.37635	13.8236					0.25869	7.08955		0.37635	56.5532	55.9665	0.58683					0.25869	11.5561		0.37635	134.831	132.951	1.88147					0.25869	12.2153		0.37635	136.264	135.199	1.0737					0.25869	9.6024		0.37635
				0.26032	7.0778		0.37778	14.3392					0.26032	6.92518		0.37778	56.6906	56.0703	0.6204					0.26032	11.2634		0.37778	135.045	133.065	1.98139					0.26032	11.9434		0.37778	136.107	134.984	1.13115					0.26032	9.34992		0.37778
				0.26196	6.85449		0.37921	14.8711					0.26196	6.76362		0.37921	56.823	56.1673	0.65571					0.26196	10.9765		0.37921	135.252	133.167	2.0861					0.26196	11.676		0.37921	135.942	134.758	1.19138					0.26196	9.10266		0.37921
				0.26359	6.63697		0.38064	15.4199					0.26359	6.60485		0.38064	56.9502	56.2574	0.69286					0.26359	10.6952		0.38064	135.451	133.257	2.19581					0.26359	11.4129		0.38064	135.768	134.521	1.25451					0.26359	8.86056		0.38064
				0.26523	6.42512		0.38207	15.9858					0.26523	6.44886		0.38207	57.0725	56.3406	0.73191					0.26523	10.4196		0.38207	135.642	133.333	2.31071					0.26523	11.1542		0.38207	135.586	134.273	1.32065					0.26523	8.62356		0.38207
				0.26686	6.21884		0.3835	16.5694					0.26686	6.29561		0.3835	57.1899	56.4169	0.77297					0.26686	10.1495		0.3835	135.827	133.398	2.43102					0.26686	10.8998		0.3835	135.396	134.014	1.38993					0.26686	8.39159		0.3835
				0.26849	6.01804		0.38493	17.1711					0.26849	6.1451		0.38493	57.3023	56.4863	0.81611					0.26849	9.88485		0.38493	136.004	133.449	2.55696					0.26849	10.6496		0.38493	135.198	133.743	1.46248					0.26849	8.1646		0.38493
				0.27013	5.82261		0.38636	17.7912					0.27013	5.99731		0.38636	57.41	56.5486	0.86144					0.27013	9.62565		0.38636	136.175	133.488	2.68877					0.27013	10.4038		0.38636	134.992	133.462	1.53844					0.27013	7.94251		0.38636
				0.27176	5.63246		0.38779	18.4302					0.27176	5.8522		0.38779	57.5129	56.6039	0.90905					0.27176	9.37182		0.38779	136.339	133.514	2.82667					0.27176	10.1622		0.38779	134.779	133.169	1.61794					0.27176	7.72526		0.38779
				0.27339	5.44747		0.38922	19.0886					0.27339	5.70976		0.38922	57.6112	56.6522	0.95904					0.27339	9.12328		0.38922	136.497	133.528	2.97091					0.27339	9.92476		0.38922	134.559	132.866	1.70113					0.27339	7.51279		0.38922
				0.27503	5.26756		0.39065	19.7667					0.27503	5.56996		0.39065	57.7049	56.6935	1.01151					0.27503	8.87998		0.39065	136.649	133.529	3.12174					0.27503	9.69152		0.39065	134.332	132.551	1.78815					0.27503	7.30502		0.39065
				0.27666	5.09262		0.39208	20.465					0.27666	5.43278		0.39208	57.7942	56.7277	1.06657					0.27666	8.64183		0.39208	136.795	133.517	3.27941					0.27666	9.46241		0.39208	134.098	132.226	1.87915					0.27666	7.1019		0.39208
				0.27829	4.92255		0.39351	21.184					0.27829	5.2982		0.39351	57.879	56.7548	1.12434					0.27829	8.40878		0.39351	136.935	133.492	3.4442					0.27829	9.23742		0.39351	133.857	131.891	1.97429					0.27829	6.90335		0.39351
				0.27993	4.75725		0.39494	21.9241					0.27993	5.16618		0.39494	57.9597	56.7748	1.18492					0.27993	8.18077		0.39494	137.07	133.455	3.61637					0.27993	9.01649		0.39494	133.61	131.544	2.07373					0.27993	6.70931		0.39494
				0.28156	4.59662		0.39637	22.6857					0.28156	5.03671		0.39637	58.0361	56.7877	1.24845					0.28156	7.95771		0.39637	137.2	133.406	3.79621					0.28156	8.79961		0.39637	133.358	131.188	2.17765					0.28156	6.51971		0.39637
				0.2832	4.44057		0.3978	23.4693					0.2832	4.90976		0.3978	58.1085	56.7935	1.31503					0.2832	7.73955		0.3978	137.326	133.343	3.98401					0.2832	8.58672		0.3978	133.099	130.821	2.28619					0.2832	6.33448		0.3978
				0.28483	4.289		0.39923	24.2754					0.28483	4.78531		0.39923	58.177	56.7922	1.3848					0.28483	7.52622		0.39923	137.447	133.268	4.18007					0.28483	8.37779		0.39923	132.835	130.443	2.39956					0.28483	6.15356		0.39923
				0.28646	4.14182		0.40065	25.1044					0.28646	4.66331		0.40065	58.2417	56.7838	1.45789					0.28646	7.31765		0.40065	137.564	133.181	4.38469					0.28646	8.17279		0.40065	132.566	130.056	2.51791					0.28646	5.97688		0.40065
				0.2881	3.99892		0.40208	25.9569					0.2881	4.54376		0.40208	58.3027	56.7683	1.53444					0.2881	7.11376		0.40208	137.677	133.081	4.5982					0.2881	7.97168		0.40208	132.292	129.658	2.64145					0.2881	5.80437		0.40208
				0.28973	3.86021		0.40351	26.8331					0.28973	4.42662		0.40351	58.3603	56.7457	1.61458					0.28973	6.9145		0.40351	137.787	132.968	4.8209					0.28973	7.77441		0.40351	132.013	129.25	2.77036					0.28973	5.63596		0.40351
				0.29136	3.72561		0.40494	27.7337					0.29136	4.31185		0.40494	58.4145	56.7161	1.69847					0.29136	6.71979		0.40494	137.894	132.843	5.05315					0.29136	7.58095		0.40494	131.73	128.833	2.90484					0.29136	5.47159		0.40494
				0.293	3.59501		0.40637	28.6591					0.293	4.19945		0.40637	58.4655	56.6793	1.78624					0.293	6.52955		0.40637	137.999	132.705	5.29527					0.293	7.39125		0.40637	131.443	128.405	3.04509					0.293	5.31118		0.40637
				0.29463	3.46833		0.4078	29.6098					0.29463	4.08937		0.4078	58.5135	56.6355	1.87806					0.29463	6.34374		0.4078	138.101	132.555	5.54762					0.29463	7.20528		0.4078	131.152	127.968	3.19132					0.29463	5.15468		0.4078
				0.29626	3.34548		0.40923	30.5861					0.29626	3.98158		0.40923	58.5587	56.5847	1.97408					0.29626	6.16226		0.40923	138.201	132.392	5.81057					0.29626	7.023		0.40923	130.858	127.522	3.34373					0.29626	5.00201		0.40923
				0.2979	3.22636		0.41066	31.5887					0.2979	3.87607		0.41066	58.6012	56.5268	2.07447					0.2979	5.98506		0.41066	138.3	132.218	6.08447					0.2979	6.84435		0.41066	130.561	127.066	3.50256					0.2979	4.85311		0.41066
				0.29953	3.11089		0.41209	32.618					0.29953	3.77279		0.41209	58.6413	56.4619	2.17939					0.29953	5.81206		0.41209	138.398	132.03	6.36971					0.29953	6.66931		0.41209	130.261	126.6	3.66802					0.29953	4.70791		0.41209
				0.30117	2.99898		0.41352	33.6744					0.30117	3.67172		0.41352	58.679	56.3901	2.28902					0.30117	5.6432		0.41352	138.496	131.831	6.66668					0.30117	6.49782		0.41352	129.958	126.125	3.84033					0.30117	4.56634		0.41352
				0.3028	2.89055		0.41495	34.7584					0.3028	3.57283		0.41495	58.7147	56.3112	2.40354					0.3028	5.4784		0.41495	138.594	131.619	6.97576					0.3028	6.32984		0.41495	129.654	125.642	4.01975					0.3028	4.42834		0.41495
				0.30443	2.7855		0.41638	35.8705					0.30443	3.47609		0.41638	58.7486	56.2255	2.52312					0.30443	5.3176		0.41638	138.691	131.396	7.29738					0.30443	6.16533		0.41638	129.348	125.149	4.20649					0.30443	4.29385		0.41638
				0.30607	2.68376		0.41781	37.0112					0.30607	3.38147		0.41781	58.7808	56.1329	2.64796					0.30607	5.16073		0.41781	138.79	131.16	7.63193					0.30607	6.00424		0.41781	129.041	124.647	4.40082					0.30607	4.16279		0.41781
				0.3077	2.58525		0.41924	38.1809					0.3077	3.28894		0.41924	58.8116	56.0334	2.77825					0.3077	5.00772		0.41924	138.89	130.912	7.97985					0.3077	5.84654		0.41924	128.732	124.137	4.60298					0.3077	4.03511		0.41924
				0.30933	2.48987		0.42067	39.3801					0.30933	3.19846		0.42067	58.8412	55.9271	2.91418					0.30933	4.8585		0.42067	138.992	130.653	8.34157					0.30933	5.69217		0.42067	128.423	123.617	4.81323					0.30933	3.91073		0.42067
				0.31097	2.39756		0.4221	40.6093					0.31097	3.11002		0.4221	58.8699	55.814	3.05597					0.31097	4.71301		0.4221	139.097	130.381	8.71753					0.31097	5.54109		0.4221	128.114	123.09	5.03184					0.31097	3.7896		0.4221
				0.3126	2.30823		0.42353	41.8689					0.3126	3.02358		0.42353	58.898	55.6942	3.20381					0.3126	4.57117		0.42353	139.204	130.098	9.10818					0.3126	5.39325		0.42353	127.806	122.554	5.25906					0.3126	3.67165		0.42353
				0.31423	2.2218		0.42495	43.1594					0.31423	2.9391		0.42495	58.9256	55.5677	3.35793					0.31423	4.43292		0.42495	139.315	129.803	9.51399					0.31423	5.24862		0.42495	127.498	122.009	5.49518					0.31423	3.55682		0.42495
				0.31587	2.1382		0.42638	44.4812					0.31587	2.85656		0.42638	58.953	55.4345	3.51854					0.31587	4.29819		0.42638	139.43	129.496	9.93542					0.31587	5.10714		0.42638	127.191	121.457	5.74046					0.31587	3.44505		0.42638
				0.3175	2.05735		0.42781	45.8348					0.3175	2.77593		0.42781	58.9806	55.2948	3.68587					0.3175	4.16692		0.42781	139.549	129.178	10.373					0.3175	4.96877		0.42781	126.885	120.897	5.99521					0.3175	3.33626		0.42781
				0.31914	1.97919		0.42924	47.2207					0.31914	2.69717		0.42924	59.0086	55.1485	3.86015					0.31914	4.03903		0.42924	139.674	128.848	10.8271					0.31914	4.83346		0.42924	126.581	120.328	6.25971					0.31914	3.23042		0.42924
				0.32077	1.90363		0.43067	48.6392					0.32077	2.62027		0.43067	59.0372	54.9957	4.0416					0.32077	3.91448		0.43067	139.804	128.507	11.2983					0.32077	4.70117		0.43067	126.28	119.752	6.53424					0.32077	3.12744		0.43067
				0.3224	1.8306		0.4321	50.0909					0.3224	2.54518		0.4321	59.0669	54.8364	4.23048					0.3224	3.79318		0.4321	139.941	128.155	11.7871					0.3224	4.57186		0.4321	125.981	119.169	6.81913					0.3224	3.02728		0.4321
				0.32404	1.76005		0.43353	51.576					0.32404	2.47187		0.43353	59.0978	54.6708	4.42703					0.32404	3.67508		0.43353	140.084	127.792	12.294					0.32404	4.44547		0.43353	125.686	118.578	7.11466					0.32404	2.92986		0.43353
				0.32567	1.69188		0.43496	53.0952					0.32567	2.40032		0.43496	59.1303	54.4989	4.63149					0.32567	3.5601		0.43496	140.235	127.417	12.8196					0.32567	4.32196		0.43496	125.394	117.98	7.42115					0.32567	2.83515		0.43496
				0.3273	1.62605		0.43639	54.6487					0.3273	2.3305		0.43639	59.1648	54.3207	4.84413					0.3273	3.4482		0.43639	140.395	127.032	13.3643					0.3273	4.20129		0.43639	125.106	117.374	7.73893					0.3273	2.74306		0.43639
				0.32894	1.56248		0.43782	56.237					0.32894	2.26238		0.43782	59.2015	54.1364	5.0652					0.32894	3.3393		0.43782	140.563	126.636	13.9287					0.32894	4.08341		0.43782	124.823	116.762	8.0683					0.32894	2.65356		0.43782
				0.33057	1.50111		0.43925	57.8605					0.33057	2.19592		0.43925	59.2408	53.9459	5.29498					0.33057	3.23335		0.43925	140.741	126.229	14.5134					0.33057	3.96827		0.43925	124.545	116.142	8.4096					0.33057	2.56658		0.43925
				0.3322	1.44188		0.44068	59.5196					0.3322	2.1311		0.44068	59.283	53.7493	5.53373					0.3322	3.13027		0.44068	140.928	125.811	15.1189					0.3322	3.85583		0.44068	124.273	115.516	8.76316					0.3322	2.48206		0.44068
				0.33384	1.38472		0.44211	61.2146					0.33384	2.06789		0.44211	59.3285	53.5468	5.78173					0.33384	3.03002		0.44211	141.127	125.383	15.7457					0.33384	3.74605		0.44211	124.006	114.883	9.12931					0.33384	2.39995		0.44211
				0.33547	1.32957		0.44354	62.946					0.33547	2.00625		0.44354	59.3776	53.3383	6.03927					0.33547	2.93253		0.44354	141.338	124.944	16.3945					0.33547	3.63888		0.44354	123.746	114.244	9.50839					0.33547	2.3202		0.44354
				0.33711	1.27637		0.44497	64.7141					0.33711	1.94617		0.44497	59.4307	53.1241	6.30662					0.33711	2.83774		0.44497	141.56	124.496	17.0658					0.33711	3.53427		0.44497	123.493	113.599	9.90075					0.33711	2.24275		0.44497
				0.33874	1.22507		0.4464	66.5192					0.33874	1.8876		0.4464	59.4881	52.904	6.58409					0.33874	2.74559		0.4464	141.795	124.037	17.7602					0.33874	3.43218		0.4464	123.247	112.947	10.3067					0.33874	2.16755		0.4464
				0.34037	1.17561		0.44783	68.3617					0.34037	1.83053		0.44783	59.5503	52.6784	6.87196					0.34037	2.65603		0.44783	142.045	123.568	18.4783					0.34037	3.33257		0.44783	123.01	112.289	10.7267					0.34037	2.09455		0.44783
				0.34201	1.12793		0.44926	70.2419					0.34201	1.77492		0.44926	59.6176	52.447	7.17054					0.34201	2.569		0.44926	142.308	123.089	19.2206					0.34201	3.2354		0.44926	122.781	111.626	11.161					0.34201	2.02368		0.44926
				0.34364	1.08197		0.45068	72.1601					0.34364	1.72074		0.45068	59.6903	52.2102	7.48014					0.34364	2.48444		0.45068	142.587	122.6	19.9879					0.34364	3.14061		0.45068	122.56	110.956	11.61					0.34364	1.95492		0.45068
				0.34527	1.03769		0.45211	74.1167					0.34527	1.66797		0.45211	59.769	51.968	7.80106					0.34527	2.40229		0.45211	142.881	122.102	20.7806					0.34527	3.04816		0.45211	122.35	110.282	12.0741					0.34527	1.88819		0.45211
[truncated: 533 more rows]
[truncated: 11 more columns]

## Sheet: Fig 2c
Figure 2c
Protein concentration (µM)	Fraction of nanocluster
0.1	0.24
0.2	0.33
0.5	0.47
1	0.56
2	0.77

## Sheet: Fig 2d
Figure 2d
[truncated: 1,002 more rows]

## Sheet: Fig 2e
Figure 2e
[truncated: 6 more rows]

[truncated: 58 more sheets: Fig 3a, Fig 3b, Fig 4b, Fig 4c, Fig 5c, Fig 5e, Fig 5f, Fig 5g, Fig 6a, Fig 6b, Fig 6d, Fig 7a, Fig S1a, Fig S1b, Fig S1c, Fig S1d, Fig S2c, Fig S3, Fig S4a, Fig S4b …]
